# Supplementary material for: The effect of cyberbullying on nonsuicidal self-injury in adolescents: The chain mediating role of shame and dissociation
Source: PLoS One. 2026 Mar 27;21(3):e0345717. doi: 10.1371/journal.pone.0345717 (PMC13028519; doi:10.1371/journal.pone.0345717)
Supplement: S1 Data — This file contains the raw anonymized data from the 14,036 high school students included in the study. The dataset includes demographic variables (gender, grade, left-behind status, parental marital status) and scores for cyberbullying victimization, traditional bullying victimization, shame, dissociation, and nonsuicidal self-injury (NSSI). (XLSX) [file pone.0345717.s001.xlsx]

## Sheet: Sheet1
					中学生羞耻感量表																						网络受欺凌量表														儿童Olweus受欺负问卷						青少年自我伤害问卷
1	school	class	gender	grade	h1	h2	h3	h4	h5	h6	h7	h8	h9	h10	h11	h12	h13	h14	h15	h16	h17	h18	h19	h20	h21	h22	i1	i2	i3	i4	i5	i6	i7	i8	i9	i10	i11	i12	i13	i14	k1	k2	k3	k4	k5	k6	l1	z1	l2
2	1	1	2	1	4	4	4	3	4	4	4	4	4	4	4	4	4	4	4	4	4	4	4	2	4	4	1	1	1	1	1	1	1	1	1	1	2	1	1	1	2	2	1	1	1	1	1		1
3	1	1	2	1	3	3	2	4	2	2	3	4	4	4	4	4	4	4	3	3	3	3	3	3	3	3	1	1	1	2	1	1	1	1	1	1	1	1	1	1	4	1	2	1	1	2	3	2	1
4	1	1	2	1	2	2	1	1	1	1	1	3	3	2	2	3	3	2	2	2	3	3	2	1	2	2	1	1	1	1	1	1	1	1	1	1	1	1	1	1	1	1	1	1	1	1	1		1
5	1	1	2	1	3	3	3	3	3	3	2	3	4	2	2	4	4	4	4	4	4	4	4	3	4	4	3	3	1	1	4	1	1	1	1	1	2	1	1	1	1	2	1	1	1	1	3	3	2
6	1	1	2	1	2	1	2	2	2	2	3	4	4	3	3	4	4	2	3	4	2	3	2	4	2	1	1	1	1	1	1	1	1	1	1	1	2	1	1	1	1	1	1	2	1	1	1		1
7	1	1	2	1	1	3	1	4	2	3	3	2	4	3	1	4	4	4	4	1	4	2	4	2	3	1	1	1	1	1	1	1	1	1	1	1	1	1	1	1	1	1	1	1	1	1	1		1
8	1	1	2	1	2	3	2	2	1	2	2	3	4	3	2	4	2	4	4	3	4	3	4	2	2	2	1	1	1	1	1	1	1	1	1	1	1	1	1	1	1	1	1	1	1	1	1		1
9	1	1	2	1	2	2	4	1	2	2	1	3	3	2	1	4	2	2	2	1	2	2	2	2	2	1	1	1	1	1	1	1	1	1	1	1	1	1	1	1	1	1	1	1	1	1	1		1
10	1	1	1	1	1	2	1	2	2	2	1	3	3	3	1	4	2	1	4	1	3	3	3	3	4	2	1	1	1	3	1	1	1	1	1	1	1	1	1	1	1	1	1	1	1	1	1		1
11	1	1	2	1	2	2	2	2	2	3	3	3	3	1	1	3	3	3	3	1	3	3	3	3	3	3	2	1	2	2	1	1	1	1	1	1	2	1	1	1	1	1	1	2	1	1	2	1	2
12	1	1	1	1	1	1	1	3	1	1	2	1	3	2	1	1	1	1	1	1	2	1	2	1	2	1	1	1	1	1	1	1	1	1	1	1	1	1	1	1	2	1	1	1	1	1	1		1
13	1	1	1	1	4	3	3	3	3	3	3	4	3	3	3	3	3	3	3	3	3	3	3	3	3	3	1	1	1	1	1	1	1	1	1	1	1	1	1	1	2	1	1	1	1	1	1		1
14	1	1	1	1	3	4	1	4	1	4	1	2	4	4	2	3	3	4	4	2	4	1	1	2	3	3	1	1	1	1	1	1	1	1	1	1	1	1	1	1	2	1	1	1	1	1	1		1
15	1	1	1	1	2	2	2	2	2	2	2	2	2	2	2	2	2	2	2	2	1	2	2	2	2	2	1	1	1	1	1	1	1	1	1	1	1	1	1	1	1	1	1	1	1	1	1		1
16	1	1	1	1	2	3	3	4	3	3	3	3	3	3	2	3	3	3	3	3	3	3	3	3	3	2	1	1	1	2	2	1	1	1	1	1	2	1	1	1	1	1	1	2	1	1	1		1
17	1	1	2	1	2	3	2	3	1	2	1	2	2	2	2	3	3	1	1	2	2	1	2	2	2	2	1	1	1	1	1	1	1	1	1	1	1	1	1	1	2	1	1	1	1	1	1		1
18	1	1	1	1	1	1	1	1	1	3	1	1	4	2	2	2	3	4	2	2	1	1	1	2	2	1	1	1	1	1	1	1	1	1	1	1	1	1	1	1	1	1	1	1	1	1	1		1
19	1	1	2	1	3	3	3	2	1	2	2	3	4	3	2	3	1	2	4	3	4	2	3	2	3	2	1	1	1	1	1	1	1	1	1	1	2	1	1	1	1	1	1	1	1	1	1		1
20	1	1	2	1	2	3	1	2	1	2	1	4	3	2	2	3	3	1	2	1	3	2	3	2	4	2	1	1	1	2	1	1	1	1	1	1	1	1	1	1	1	1	1	1	1	1	1		1
21	1	1	2	1	3	3	2	4	1	4	2	4	4	3	4	4	4	2	2	2	3	2	4	2	4	4	1	2	1	1	1	1	1	3	1	1	1	1	1	1	1	1	1	1	1	1	3	2	1
22	1	1	2	1	1	1	1	1	1	1	1	2	3	3	3	3	3	1	1	4	3	3	2	1	1	2	1	1	1	1	1	1	1	1	1	1	1	1	1	1	1	1	1	1	1	1	1		1
23	1	1	2	1	2	2	2	2	1	1	2	3	3	1	2	2	2	1	1	2	2	2	2	2	2	1	1	1	1	2	2	2	2	2	1	1	1	1	1	1	1	1	1	2	1	1	1		1
24	1	1	2	1	1	1	1	1	1	1	1	1	1	1	1	1	1	1	1	1	1	1	1	1	1	1	1	1	1	1	1	1	1	1	1	1	1	1	3	1	1	1	1	1	1	1	1		1
25	1	1	1	1	2	3	1	4	2	3	2	4	4	2	3	4	4	4	3	3	4	2	2	2	2	3	1	1	1	1	1	1	1	1	1	1	1	1	1	1	2	1	1	1	1	2	1		1
26	1	1	1	1	2	3	2	2	2	2	3	3	4	2	2	4	3	3	2	2	3	3	2	3	2	2	1	1	1	1	1	1	1	1	1	1	1	1	1	1	1	1	1	1	1	1	1		1
27	1	1	2	1	2	2	2	3	3	3	3	3	3	3	2	2	2	2	2	3	3	2	3	2	3	2	1	1	1	1	1	1	1	1	1	1	2	1	1	1	1	1	1	1	1	1	1		1
28	1	1	2	1	3	3	3	3	3	3	3	3	3	2	2	3	3	4	4	3	2	3	3	3	3	2	2	2	1	2	1	1	1	2	1	1	2	1	2	1	2	2	1	2	1	1	1		1
29	1	1	2	1	1	1	1	2	2	2	2	2	3	3	2	3	2	2	1	1	2	2	2	2	2	2	1	1	1	2	1	1	1	1	1	1	1	1	1	1	2	2	1	2	1	1	1		1
30	1	1	2	1	2	2	1	3	1	3	1	4	4	2	1	4	2	4	4	4	4	1	3	4	4	3	1	1	1	1	1	1	1	1	1	1	1	1	3	1	2	1	1	1	1	1	1		1
31	1	1	2	1	2	3	2	2	2	1	2	1	1	2	1	3	2	4	4	4	2	3	2	2	3	2	2	1	2	3	1	2	3	2	3	2	3	3	3	2	2	1	2	3	3	2	2	1	1
32	1	1	2	1	2	2	3	1	2	2	3	2	2	2	2	4	2	1	1	3	3	3	2	2	2	2	1	1	1	1	1	1	1	1	1	1	1	1	1	1	1	1	1	1	1	1	1		1
33	1	1	2	1	4	3	1	2	2	3	2	4	3	2	2	3	3	4	4	3	3	2	2	2	3	3	2	2	1	1	1	1	3	1	1	2	3	1	3	1	1	1	5	1	1	1	1		1
34	1	1	2	1	3	3	2	3	2	2	3	4	4	4	1	4	4	3	3	4	3	3	3	3	2	2	1	1	1	1	1	1	1	1	1	1	1	1	1	1	1	1	1	1	1	1	1		1
35	1	1	2	1	2	2	2	2	2	2	1	2	2	2	1	2	2	2	2	2	2	2	4	1	1	1	1	1	1	1	1	1	1	1	1	1	3	1	1	1	2	1	1	1	1	1	1		1
36	1	1	2	1	1	2	2	3	2	2	1	3	3	3	3	3	3	2	2	2	2	2	2	2	2	2	1	3	3	2	1	1	1	1	1	1	2	1	1	1	1	1	1	1	1	1	1		1
37	1	1	2	1	2	3	1	2	1	1	1	3	3	2	1	3	1	2	2	2	1	1	1	2	1	1	1	1	1	1	1	1	1	1	1	1	1	1	1	1	1	1	1	1	1	1	1		1
38	1	1	2	1	3	3	2	2	2	3	2	4	3	2	3	3	3	3	1	1	1	2	2	3	2	2	1	1	1	2	1	1	2	2	1	1	2	1	1	1	1	1	2	2	1	1	2	2	1
39	1	1	2	1	2	4	3	4	2	2	2	3	4	3	3	4	4	4	4	4	4	4	4	4	4	3	1	1	1	1	1	1	1	1	1	1	1	1	1	1	1	1	1	1	1	1	1		1
40	1	1	2	1	1	2	1	1	1	1	1	2	2	2	1	2	2	1	1	1	1	1	1	1	2	2	1	1	1	1	1	1	1	1	1	1	1	1	1	1	1	1	1	1	1	1	1		1
41	1	1	2	1	3	4	1	4	1	4	1	4	4	4	4	4	4	4	4	4	4	4	4	4	4	4	1	2	1	1	1	1	1	1	1	1	1	1	1	1	1	1	1	1	1	1	1		4
42	1	1	2	1	1	1	1	1	1	1	1	4	4	4	4	3	3	1	1	1	1	1	1	1	1	1	1	1	1	2	1	1	1	1	1	1	1	1	1	1	1	1	1	1	1	1	1		1
43	1	1	2	1	1	4	3	1	2	1	2	2	2	2	1	2	1	1	1	1	1	1	3	2	2	2	1	1	1	1	1	2	1	1	1	1	1	1	1	1	1	1	1	1	1	1	1		1
44	1	1	2	1	3	3	3	4	1	3	2	4	4	2	3	4	3	4	2	3	3	1	1	2	2	3	1	1	1	1	1	1	1	1	1	1	1	1	1	1	1	1	1	1	1	1	1		1
45	1	1	1	1	3	4	2	2	4	4	2	4	4	2	2	3	3	2	2	2	3	3	3	2	3	3	1	1	1	1	1	1	1	3	1	1	1	1	1	1	2	2	5	2	1	1	1		4
46	1	1	2	1	1	2	3	2	1	1	3	3	3	1	3	2	3	1	1	2	2	1	1	1	1	1	1	2	1	1	1	2	2	2	1	2	3	2	1	1	1	1	1	1	1	1	2	1	3
47	1	1	2	1	2	3	1	4	1	3	1	4	4	3	2	4	3	3	4	2	4	4	4	4	4	4	1	1	1	1	1	1	1	1	1	1	1	1	1	1	2	2	1	3	1	1	2	2	1
48	1	1	2	1	3	3	2	3	2	3	3	4	4	4	4	4	4	4	4	3	3	2	3	3	4	3	2	1	1	1	3	2	2	3	2	2	3	2	2	1	2	1	2	1	1	2	3	2	3
49	1	1	2	1	2	3	2	2	1	4	2	4	4	3	2	4	2	3	2	1	4	3	3	4	4	4	2	1	1	1	1	1	2	1	1	1	2	1	1	1	2	1	1	1	1	1	1		1
50	1	1	2	1	3	3	2	3	2	3	2	4	4	4	3	4	3	4	4	4	4	3	4	4	3	3	2	2	1	1	1	1	1	2	1	1	1	1	1	1	1	1	1	1	1	1	3	1	3
51	1	1	2	1	1	2	4	4	1	1	2	1	2	1	2	4	4	1	2	1	1	2	4	2	4	1	1	1	1	3	1	1	1	1	1	1	3	1	1	1	2	1	1	1	1	1	4	5	1
52	1	1	2	1	2	2	1	2	1	1	1	2	3	3	2	2	2	2	2	2	2	2	2	1	1	2	1	2	1	1	1	1	1	1	1	1	1	1	1	1	1	1	1	1	1	1	1		1
53	1	1	2	1	1	1	1	1	1	1	1	3	3	3	2	3	3	2	2	2	2	2	2	1	1	1	1	1	1	1	1	1	1	1	1	1	1	1	1	1	1	1	1	1	1	1	1		1
54	1	1	1	1	3	4	2	2	1	3	1	3	3	3	2	4	3	3	4	2	2	2	3	4	3	2	1	1	1	2	1	1	2	1	1	1	1	1	1	1	1	1	1	1	1	1	1		1
55	1	1	1	1	1	1	1	2	2	2	2	2	2	2	2	2	2	2	2	2	2	2	2	2	2	2	2	2	1	2	2	1	2	2	1	1	2	2	3	2	1	1	1	1	1	1	1		1
56	1	1	2	1	1	1	1	1	1	1	1	1	1	1	1	1	1	1	1	1	1	1	1	1	1	1	1	1	1	1	1	1	1	1	1	1	1	1	1	1	1	1	1	1	1	1	1		1
57	1	1	2	1	2	3	3	3	2	3	1	4	4	4	4	4	4	4	4	4	4	3	3	4	4	4	1	2	1	2	2	1	2	1	1	1	1	1	1	1	2	1	1	2	1	1	2	2	2
58	1	1	2	1	2	2	2	2	2	2	1	2	2	2	2	3	3	3	3	2	2	2	2	2	2	2	1	1	1	1	1	1	1	1	1	1	1	1	1	1	2	1	1	1	1	1	1		1
59	1	1	2	1	3	3	3	3	3	3	3	4	4	3	3	4	4	1	1	1	4	2	3	3	3	4	2	2	1	2	1	1	1	1	1	1	2	1	1	1	1	1	1	1	1	1	1		1
60	4	10	2	1	3	3	3	1	1	2	3	3	3	3	3	4	4	2	3	3	4	2	4	3	4	2	1	1	1	1	1	1	1	1	1	1	1	1	1	1	1	1	1	1	1	1	1		2
61	4	10	1	1	1	1	2	1	1	2	1	3	4	3	3	1	1	1	1	2	1	1	1	1	1	2	1	1	1	1	1	1	1	1	1	1	1	1	1	1	1	1	1	1	1	1	1		4
62	4	10	1	1	2	1	1	2	1	3	3	4	4	3	2	3	3	2	2	3	2	1	2	1	1	2	1	1	1	1	1	1	1	1	1	1	1	1	1	1	1	1	1	1	1	1	1		1
63	4	10	2	1	2	2	1	1	1	1	1	2	2	2	1	2	2	1	1	1	1	1	1	1	2	2	2	2	1	1	1	1	1	1	1	1	1	1	1	1	2	1	1	1	1	1	1		1
64	4	10	2	1	2	3	3	2	2	3	3	4	4	3	2	4	1	3	4	3	4	4	2	3	4	2	1	3	1	2	1	1	1	1	1	1	1	1	1	1	1	1	1	3	1	1	1		2
65	4	10	1	1	2	1	2	3	2	3	1	2	3	3	2	3	3	2	3	1	2	3	2	1	1	2	3	3	1	2	1	1	1	1	2	1	4	1	1	1	2	1	1	1	1	1	1		4
66	4	10	1	1	1	1	1	2	2	2	1	2	1	2	3	3	3	1	1	1	1	1	1	1	1	1	1	1	1	2	1	1	1	1	1	1	1	1	1	1	1	1	1	1	1	1	1		3
67	4	10	2	1	3	4	2	2	2	3	2	3	3	4	3	4	4	2	1	3	3	3	4	2	2	2	1	1	1	1	1	1	1	1	1	1	1	1	1	1	3	1	1	2	1	1	1		1
68	4	10	1	1	2	1	1	3	1	1	1	1	1	1	1	1	1	1	1	1	1	2	2	3	3	3	2	2	1	1	1	2	2	2	1	1	1	1	2	1	2	1	1	1	1	1	1		1
69	4	10	2	1	3	2	2	3	1	2	2	3	4	1	1	2	3	1	2	1	3	2	3	1	2	3	1	2	1	1	1	1	1	1	1	1	2	1	1	1	1	1	1	1	1	1	1		1
70	4	10	2	1	1	3	4	3	2	1	2	3	2	3	4	2	3	3	2	4	1	2	4	2	2	1	1	1	1	1	1	1	1	1	1	1	1	1	1	1	2	1	1	1	1	1	3	2	1
71	4	10	1	1	2	3	3	2	1	1	2	4	4	2	3	3	4	3	2	3	4	2	3	2	3	2	1	1	1	1	1	1	2	2	1	1	2	1	1	1	1	2	1	2	1	1	1		1
72	4	10	1	1	1	3	4	2	1	1	3	3	2	3	1	1	2	3	3	3	2	1	1	3	1	2	1	1	1	1	1	1	1	1	1	1	3	1	1	1	2	1	1	2	1	1	2	1	1
73	4	10	2	1	4	3	2	2	3	4	2	3	3	3	1	4	2	4	3	2	3	2	3	3	3	3	1	2	1	2	1	1	1	2	1	1	2	1	1	1	1	1	1	1	1	1	1		1
74	4	10	1	1	3	3	2	3	2	3	2	4	4	3	4	4	3	3	3	3	2	2	3	3	2	3	1	1	1	1	1	1	1	1	1	1	1	1	1	1	1	1	1	1	1	1	1		1
75	4	10	1	1	2	2	2	2	2	2	2	2	2	2	2	2	2	2	2	3	2	2	2	2	2	2	1	1	1	1	1	1	1	1	1	1	1	1	1	1	1	1	1	1	1	1	1		1
76	4	10	2	1	3	2	2	3	2	2	2	3	3	3	2	3	3	2	2	2	2	2	2	2	2	3	1	1	1	1	1	1	1	1	1	1	1	1	1	1	1	1	1	1	1	1	1		1
77	4	10	1	1	1	1	1	2	1	1	1	3	3	2	2	2	2	1	1	3	1	1	1	1	2	2	1	1	1	1	1	1	1	1	1	1	1	1	1	1	2	1	1	1	1	1	2	2	1
78	4	10	1	1	1	3	1	2	1	2	1	4	3	2	2	3	1	1	1	2	2	1	2	3	2	1	1	1	1	1	1	1	1	1	1	1	1	1	1	1	1	1	1	1	1	1	1		1
79	4	10	2	1	2	3	2	2	1	2	2	3	3	3	3	4	4	2	2	2	3	3	2	3	2	2	1	2	1	1	1	1	1	1	1	1	1	1	1	1	2	1	1	1	1	1	2	2	4
80	4	10	1	1	2	3	1	2	1	3	1	2	3	2	2	4	2	1	1	2	1	1	2	2	2	2	1	1	1	1	1	1	2	1	1	1	1	1	1	1	1	1	1	1	1	1	1		1
81	4	10	2	1	1	2	3	3	1	1	1	4	3	3	2	4	3	1	1	2	4	4	3	1	1	1	1	1	1	1	1	1	1	2	2	1	1	2	1	1	1	2	1	1	1	1	1		1
82	4	10	1	1	2	3	2	3	2	2	2	3	3	3	2	2	2	3	2	3	2	3	3	2	3	3	1	1	1	1	2	2	1	1	1	1	2	1	1	1	2	1	1	1	1	1	2	2	1
83	4	10	2	1	2	2	1	2	1	1	2	2	2	2	2	3	2	2	4	1	2	2	2	2	1	2	1	1	1	1	1	1	1	1	1	1	1	1	1	1	1	1	1	1	1	1	1		1
84	4	10	1	1	1	2	1	3	1	2	1	4	4	2	1	2	1	1	2	4	1	1	2	3	3	3	1	1	1	2	1	1	1	2	1	1	1	1	1	1	1	1	2	2	1	1	1		1
85	4	10	2	1	2	1	1	3	1	2	2	3	3	1	2	3	3	2	2	2	2	2	2	1	2	2	1	1	1	2	2	1	2	1	1	1	1	1	1	1	1	1	1	1	1	1	3	1	1
86	4	10	1	1	2	3	2	2	1	1	1	2	2	2	1	2	1	2	2	1	1	1	1	1	1	2	1	1	2	1	1	1	1	1	1	1	1	1	1	1	2	1	1	1	1	1	1		1
87	4	10	1	1	2	3	1	3	2	3	1	3	4	2	4	2	3	4	3	4	1	1	2	4	3	2	1	1	1	3	2	1	1	2	1	1	2	1	1	1	2	1	1	1	1	2	1		1
88	4	10	2	1	1	1	2	4	2	3	2	4	4	3	2	3	2	2	1	3	3	2	3	3	4	3	1	1	1	1	1	1	1	1	1	1	2	1	3	1	2	1	1	1	1	1	2	1	1
89	4	10	2	1	3	2	1	2	1	1	1	2	4	2	1	4	4	2	1	2	2	3	2	1	2	1	1	1	1	1	1	1	1	1	1	1	2	1	1	1	1	1	1	3	1	1	1		1
90	4	10	2	1	1	2	2	2	1	3	1	4	4	2	3	4	4	3	4	4	1	1	2	2	2	1	1	1	1	1	1	1	1	1	1	1	1	1	2	1	1	1	1	1	1	1	1		1
91	4	10	1	1	1	3	1	2	1	2	1	4	3	1	1	1	1	1	1	1	1	1	1	1	1	1	1	1	1	1	1	1	1	1	1	1	1	1	1	1	1	1	1	1	1	1	1		1
92	4	10	1	1	2	2	1	1	2	2	1	2	2	2	2	2	2	1	2	2	1	1	2	2	2	2	1	1	1	1	1	1	1	2	1	1	2	1	2	1	2	1	2	1	1	1	1		1
93	4	10	1	1	2	2	2	2	2	1	1	1	2	1	1	2	1	2	2	2	2	2	2	2	1	2	1	1	1	1	1	1	1	2	1	1	1	1	1	1	1	1	1	1	1	1	1		1
94	4	10	2	1	3	3	3	3	2	2	2	3	4	2	2	4	4	4	3	3	4	2	2	2	2	1	1	1	1	1	1	1	2	1	1	1	2	1	1	1	1	1	1	2	1	1	3	2	3
95	4	10	1	1	2	3	2	2	2	3	2	3	3	3	2	4	4	2	2	3	3	2	2	4	4	3	1	1	1	1	1	1	2	1	1	1	1	1	2	1	1	2	2	1	1	1	1		1
96	4	10	2	1	1	2	1	1	1	3	1	4	4	2	1	3	3	4	2	2	2	1	1	1	3	1	1	1	1	1	1	1	1	1	1	1	1	1	2	1	2	1	1	1	1	1	1		1
97	4	10	2	1	3	3	2	3	1	2	2	3	4	2	3	4	4	2	2	2	3	2	2	1	2	3	1	1	1	1	1	1	1	1	1	1	2	1	1	1	1	1	1	1	1	1	1		1
98	4	10	1	1	2	4	4	1	3	4	4	3	1	4	2	1	3	1	4	2	3	4	1	2	3	3	1	1	1	1	2	1	1	2	3	1	2	1	1	1	3	1	2	4	1	1	1		1
99	4	10	1	1	4	3	2	4	2	3	4	4	4	1	1	3	2	2	1	2	2	1	2	2	1	3	1	1	1	1	1	1	1	1	1	1	1	1	1	1	1	1	1	1	1	1	1		3
100	4	10	1	1	1	1	1	2	1	2	1	2	4	2	1	2	2	1	1	1	2	1	2	1	2	1	1	1	1	1	1	1	1	1	1	1	1	1	1	1	1	1	1	1	1	1	1		1
101	4	10	1	1	1	3	1	3	1	2	3	1	4	4	3	4	4	2	2	1	1	1	3	3	2	1	1	1	1	1	1	2	1	1	1	1	1	1	1	2	2	1	1	1	1	1	1		3
102	4	10	1	1	1	1	1	1	1	1	1	1	1	2	4	3	2	3	2	1	1	1	1	1	1	2	1	1	1	1	2	1	1	1	1	1	1	1	1	1	1	2	1	2	1	1	1		1
103	4	10	2	1	1	1	1	2	1	1	1	4	3	2	1	3	1	1	1	1	1	1	2	1	1	1	1	1	1	1	1	1	1	1	1	1	1	1	1	1	1	1	1	1	1	1	1		1
104	4	10	1	1	1	2	1	2	2	2	1	4	4	2	3	4	3	3	3	2	3	1	3	3	2	3	1	1	1	1	1	1	1	1	1	1	1	1	1	1	3	1	1	1	1	1	1		4
105	4	10	1	1	1	2	1	4	1	3	1	4	4	2	1	4	4	3	3	3	1	1	1	1	2	3	1	1	1	1	1	1	1	1	1	1	1	1	1	1	1	1	1	1	1	1	1		1
106	4	10	2	1	2	3	3	3	2	1	2	3	3	2	3	4	3	4	4	4	3	3	3	2	2	2	1	1	1	1	1	1	1	2	1	1	1	1	1	1	2	1	1	1	1	1	1		1
107	4	10	2	1	4	3	3	4	3	4	4	3	4	4	4	4	4	4	4	4	4	3	4	3	4	4	1	1	3	3	4	1	1	2	3	1	2	3	3	1	3	1	2	1	1	1	1		1
108	4	10	2	1	1	1	1	3	1	2	2	4	3	2	3	3	3	2	2	2	2	2	3	2	3	3	1	2	1	1	1	1	1	1	1	1	1	1	1	1	1	1	1	1	1	1	1		1
109	4	10	2	1	1	1	2	2	1	2	1	3	3	2	2	3	1	2	2	2	3	1	2	1	2	1	1	1	1	1	1	1	1	1	1	1	2	1	1	1	2	1	1	1	1	1	1		1
110	4	10	1	1	4	3	2	2	2	3	2	4	3	4	3	4	4	4	3	2	3	3	3	4	4	2	1	1	1	4	2	1	4	4	4	1	4	3	1	1	1	1	1	1	1	1	1		1
111	4	10	1	1	1	1	1	1	1	1	1	1	1	4	1	1	1	1	1	1	1	1	1	1	1	1	1	1	1	1	1	1	1	1	1	1	1	1	1	1	5	1	5	1	1	1	2	1	1
112	4	10	1	1	1	2	2	3	2	3	3	4	4	4	4	4	4	4	2	2	3	2	3	3	4	2	2	2	1	1	2	1	2	1	1	1	1	1	1	1	2	1	1	2	1	1	1		1
113	4	10	1	1	3	3	2	1	3	2	2	2	3	3	4	3	2	2	2	2	3	2	2	1	1	2	1	1	1	1	1	1	1	1	1	1	1	1	3	1	2	1	1	1	1	1	1		1
114	4	10	1	1	3	4	2	2	3	2	3	4	4	4	2	3	2	1	1	1	1	1	2	3	3	3	1	1	1	1	1	1	1	1	1	1	1	1	1	1	1	1	1	1	1	1	1		1
115	4	10	1	1	2	3	2	3	2	3	2	4	3	3	2	3	3	2	2	2	1	2	3	3	3	2	2	2	1	2	1	1	3	2	1	1	2	1	1	1	1	1	2	1	1	1	1		1
116	4	10	1	1	2	3	2	1	2	2	1	1	1	4	1	2	3	4	1	2	1	1	1	2	2	2	1	1	1	1	1	1	1	1	1	1	2	1	1	1	2	1	2	1	1	1	2	1	1
117	4	10	1	1	3	4	4	3	3	1	2	3	1	3	1	3	3	2	3	2	4	4	4	4	4	1	2	2	1	2	2	2	3	3	2	1	2	1	1	2	2	2	2	3	3	2	2	2	3
118	2	19	2	2	2	2	1	1	1	1	1	2	3	3	2	4	1	3	4	3	2	1	1	2	2	2	1	1	1	2	1	1	1	1	1	1	3	1	3	1	1	1	1	1	1	1	1		1
119	2	19	1	2	1	1	1	3	1	1	2	4	4	3	1	3	1	1	1	1	1	1	3	3	1	3	1	1	1	1	1	1	1	1	1	1	1	1	1	1	1	1	1	1	1	1	1		1
120	2	19	1	2	1	2	3	2	1	2	2	4	4	2	1	1	1	1	1	2	1	2	2	2	2	2	1	1	1	2	1	1	1	2	1	1	1	1	1	1	2	1	1	1	1	1	1		1
121	2	19	1	2	2	2	4	1	1	1	1	4	2	2	1	1	1	1	1	2	2	1	2	1	1	2	2	2	1	1	1	1	1	1	1	1	1	1	1	1	1	2	1	2	1	1	1		1
122	2	19	1	2	2	4	1	1	1	1	1	4	2	3	1	3	3	2	2	2	3	3	2	2	3	2	1	2	1	1	1	1	1	1	1	1	1	1	1	1	2	1	1	1	1	1	1		1
123	2	19	1	2	2	3	4	3	2	3	4	2	2	1	2	4	4	2	1	1	4	1	3	1	4	3	2	2	1	1	2	1	1	1	1	1	2	1	1	1	5	1	1	2	1	1	3	2	3
124	2	19	2	2	1	2	2	2	1	2	1	3	3	2	2	3	3	3	3	3	3	2	2	2	2	1	1	1	1	1	1	1	1	1	1	1	1	1	1	1	1	1	1	1	1	1	1		1
125	2	19	2	2	1	1	2	3	2	1	2	2	3	3	3	2	3	1	1	1	2	2	3	3	3	2	2	2	1	1	1	1	1	1	1	1	2	1	1	1	1	2	1	2	1	1	1		1
126	2	19	1	2	2	3	3	2	1	2	1	2	1	3	1	2	2	3	3	1	3	2	2	2	3	4	1	1	1	2	1	1	1	1	1	1	1	1	1	1	2	1	1	1	1	1	1		1
127	2	19	1	2	2	2	2	2	2	2	1	3	3	2	3	3	2	1	1	1	1	2	2	1	2	2	2	1	1	1	1	1	1	1	1	1	1	1	2	1	1	1	1	1	1	1	1		1
128	2	19	1	2	3	3	2	3	1	3	2	4	3	3	2	4	3	3	2	2	3	3	2	2	2	3	1	1	1	1	1	1	1	2	1	1	1	1	1	1	3	1	1	1	1	1	1		1
129	2	19	2	2	3	3	3	3	1	2	2	3	4	4	3	4	4	3	3	3	3	3	3	3	3	3	2	2	1	2	2	2	2	2	1	1	1	1	1	1	2	1	1	2	1	1	1		1
130	2	19	1	2	1	3	2	1	1	3	1	1	2	3	1	1	1	4	4	2	1	1	2	2	1	2	1	1	1	3	1	1	1	1	1	1	3	1	1	1	1	1	1	1	1	1	3	2	4
131	2	19	2	2	1	2	1	1	1	1	1	2	1	3	2	2	2	2	2	1	2	1	2	1	1	1	1	1	1	2	1	1	1	1	1	1	1	1	1	1	1	1	1	1	1	1	1		1
132	2	19	1	2	1	3	1	3	1	3	2	4	2	1	2	3	3	1	1	2	1	1	1	4	1	1	1	1	1	1	1	1	1	1	1	1	2	1	2	1	2	1	1	1	1	1	2	1	3
133	2	19	1	2	1	1	2	3	1	2	1	3	4	3	2	3	3	1	2	2	2	2	2	2	2	3	1	1	1	1	1	1	1	1	1	1	1	1	1	1	1	1	1	1	1	1	1		1
134	2	19	2	2	2	3	1	2	1	1	1	3	3	1	3	4	4	1	2	1	3	3	3	1	2	1	1	1	1	1	1	1	1	1	1	1	2	1	1	1	1	1	1	1	1	1	2	1	1
135	2	19	1	2	1	1	1	1	1	1	1	2	3	1	1	2	1	1	1	1	1	1	1	1	1	1	1	2	1	1	1	1	1	1	1	2	1	1	1	1	1	1	1	1	1	1	2	2	1
136	2	19	1	2	2	3	3	2	1	2	2	3	3	3	2	2	2	2	1	3	2	3	2	2	3	3	1	1	1	2	1	1	1	2	1	1	1	1	2	1	1	1	1	1	1	1	1		1
137	2	19	2	2	3	4	3	2	3	3	3	4	3	4	2	2	2	2	2	2	3	2	3	4	4	3	1	1	1	2	1	1	1	2	1	1	1	1	2	1	2	1	2	2	1	1	1		4
138	2	19	2	2	3	2	3	3	2	3	3	2	3	3	2	3	3	3	3	4	4	2	2	2	3	3	2	1	2	2	1	1	1	3	1	1	1	1	2	1	1	1	1	2	1	1	1		1
139	2	19	2	2	3	3	3	2	2	2	3	3	3	3	2	2	1	2	3	2	3	2	2	3	3	2	2	2	2	1	1	2	3	3	2	1	2	2	3	1	1	1	1	1	1	1	1		1
140	2	19	2	2	2	3	2	1	2	2	3	3	3	3	2	2	3	1	2	2	2	2	2	2	3	1	1	1	1	1	1	1	1	1	1	1	1	1	1	2	1	1	1	2	1	1	1		1
141	2	19	1	2	2	3	2	3	2	3	3	2	2	3	3	2	2	3	3	3	2	2	2	3	2	2	1	1	1	1	1	1	1	1	1	1	1	1	1	1	1	2	1	1	1	1	1		3
142	2	19	1	2	1	2	2	1	1	2	1	3	2	2	1	2	1	1	1	2	1	1	1	2	2	1	1	1	1	1	1	1	1	3	1	1	2	1	1	1	2	1	1	1	1	1	1		1
143	2	19	1	2	3	3	2	3	2	3	2	3	3	2	1	4	4	4	4	1	3	2	3	3	3	3	1	1	1	1	1	1	1	1	1	1	1	1	1	1	1	1	1	1	1	1	1		4
144	2	19	2	2	3	4	1	2	2	3	1	4	4	4	2	3	4	4	4	4	3	1	2	3	3	2	1	1	1	1	1	1	1	1	1	1	1	1	1	1	1	1	1	3	1	1	3	3	2
145	2	19	2	2	1	1	2	2	1	1	2	3	4	3	2	3	2	2	2	3	2	2	2	3	3	2	1	1	1	1	1	1	2	1	1	1	2	1	1	1	1	1	1	1	1	1	1		1
146	2	19	2	2	2	2	2	3	1	1	2	3	4	3	2	4	4	3	3	2	2	2	2	2	3	2	2	1	1	1	1	1	1	1	1	1	2	1	1	1	2	2	2	2	1	1	2	1	1
147	2	19	2	2	1	1	1	3	1	1	1	2	2	2	1	2	1	2	2	1	2	1	2	1	2	1	1	1	1	1	1	1	1	1	1	1	1	1	1	1	3	1	1	1	1	1	1		1
148	2	19	2	2	1	1	1	2	1	1	1	3	4	3	3	3	3	1	1	3	2	1	1	1	2	1	1	1	1	1	1	1	1	1	1	1	1	1	1	1	1	1	1	1	1	1	1		1
149	2	19	1	2	3	4	3	2	2	3	2	3	3	3	2	4	4	3	3	3	2	3	3	3	3	2	2	2	1	1	1	1	1	1	1	1	1	1	1	1	1	1	1	1	1	1	3	2	2
150	2	19	2	2	2	3	1	1	1	2	1	3	3	3	2	3	3	3	3	3	1	1	1	2	1	2	1	1	1	1	1	1	1	1	1	1	2	1	1	1	1	1	1	1	1	1	1		1
151	2	19	1	2	1	2	1	3	1	2	1	3	3	2	2	3	3	1	2	2	2	1	2	3	3	1	1	1	1	1	1	1	1	1	1	1	1	1	1	1	1	1	1	1	1	1	1		1
152	2	19	2	2	3	3	1	2	1	2	1	3	3	2	1	3	1	2	2	3	3	2	2	2	2	2	2	2	2	3	1	1	2	2	2	1	2	1	3	1	1	1	1	1	1	1	1		1
153	2	19	2	2	2	3	2	3	2	2	2	3	4	3	3	3	3	3	3	3	3	3	3	3	3	3	2	1	1	1	1	1	4	4	1	1	1	1	1	1	2	1	1	1	1	1	1		1
154	2	19	1	2	1	2	1	1	1	1	2	3	4	4	3	4	4	3	3	2	3	2	1	2	2	2	1	1	1	1	1	1	1	1	1	1	1	1	1	1	1	1	1	1	1	1	1		1
155	2	19	1	2	2	3	2	3	1	3	3	3	3	2	1	3	3	2	2	2	1	1	3	2	2	2	1	1	1	1	1	1	1	1	1	1	1	1	1	1	1	1	1	1	1	1	1		2
156	2	19	1	2	2	3	2	1	1	2	1	4	4	2	1	3	2	1	3	1	2	2	3	2	1	1	1	1	1	1	1	1	2	1	1	1	1	1	1	1	1	1	1	1	1	1	1		1
157	2	19	1	2	1	2	1	1	1	2	1	2	2	2	1	1	1	1	1	1	1	1	1	1	2	1	1	2	1	1	1	1	1	1	1	1	3	1	1	1	1	1	1	1	1	1	1		1
158	2	19	1	2	2	3	2	4	3	4	2	4	4	3	2	4	4	3	4	3	3	4	4	4	4	4	1	1	1	2	2	1	3	2	1	1	2	1	1	1	2	2	2	2	2	1	1		1
159	2	19	2	2	1	1	1	3	2	2	1	4	4	2	1	3	3	2	1	1	1	2	3	2	2	2	1	1	1	1	1	1	1	1	1	1	1	1	1	1	1	1	1	1	1	1	1		3
160	2	19	1	2	2	1	2	3	2	1	2	3	3	3	3	4	4	4	2	1	1	1	2	2	1	2	1	1	1	1	1	1	1	1	1	1	1	1	1	1	1	1	1	1	1	1	1		1
161	2	19	2	2	2	4	3	3	3	3	3	4	4	3	3	4	3	2	2	2	3	3	3	3	3	2	1	1	1	1	1	1	1	1	1	1	1	1	1	1	1	1	1	1	1	1	1		4
162	2	19	2	2	2	3	3	3	2	2	2	3	3	3	3	3	3	3	3	3	3	3	3	3	3	3	1	1	1	1	1	1	1	1	1	1	1	1	1	1	1	1	1	1	1	1	1		1
163	2	19	1	2	1	1	1	1	1	1	1	3	3	2	2	3	3	1	1	1	1	1	1	1	1	1	1	1	1	1	1	1	1	1	1	1	1	1	1	1	1	1	1	1	1	1	1		1
164	2	19	2	2	2	3	2	2	3	3	2	2	3	3	2	2	2	3	3	2	3	2	2	2	2	3	1	2	1	1	1	1	1	1	1	1	2	1	1	1	1	1	1	1	1	1	1		1
165	2	19	2	2	2	3	2	2	2	2	2	4	3	3	2	2	2	3	2	4	2	2	2	2	2	2	1	1	1	1	1	1	2	2	1	1	2	1	1	1	1	1	1	1	1	1	1		1
166	2	19	2	2	3	3	3	3	1	1	2	4	4	4	4	4	3	3	3	3	2	1	2	1	1	3	1	1	1	1	1	1	1	1	1	1	3	1	1	1	1	1	2	1	1	1	1		1
167	2	19	2	2	1	3	2	2	1	2	1	4	3	3	2	4	4	2	3	2	2	2	3	2	4	2	1	2	1	1	1	1	1	1	1	2	1	1	2	1	2	1	1	2	1	1	1		1
168	2	19	1	2	1	3	2	1	1	1	1	3	4	2	3	2	1	1	1	1	1	2	2	3	2	1	1	1	1	1	1	1	1	1	1	1	1	1	1	1	2	1	1	1	1	1	1		1
169	2	19	2	2	4	3	2	4	2	4	4	4	4	3	4	4	4	4	4	4	4	4	4	4	4	4	1	1	1	2	1	1	2	2	1	1	1	1	1	1	2	2	1	2	1	1	1		1
170	2	19	1	2	3	2	2	3	2	3	1	4	4	3	4	4	4	1	1	2	3	2	3	3	3	2	1	1	2	2	2	2	3	1	1	1	1	1	1	1	2	1	2	2	1	1	1		1
171	2	19	2	2	1	2	2	2	1	1	1	2	2	1	2	1	1	1	1	3	1	1	1	1	1	3	1	1	1	1	1	1	1	1	1	1	1	1	1	1	2	1	1	1	1	1	1		1
172	2	1	2	2	3	3	3	3	2	4	2	3	3	3	3	2	2	4	4	3	2	2	2	2	2	3	1	1	1	1	1	1	1	1	1	1	1	1	1	1	2	1	1	1	1	1	1		3
173	2	1	2	2	2	2	2	2	1	1	1	3	3	3	2	3	3	1	1	1	3	1	2	1	1	1	1	1	1	1	1	1	1	1	1	1	1	1	1	1	1	1	1	1	1	1	1		1
174	2	1	2	2	2	3	2	1	2	3	1	3	4	4	2	3	3	4	4	3	3	3	3	3	3	2	1	1	1	1	1	1	1	1	1	1	1	1	1	1	2	1	1	1	1	1	1		1
175	2	1	2	2	3	3	2	4	1	2	2	3	3	3	2	4	4	3	4	4	3	2	4	3	3	2	1	1	1	2	1	1	1	2	1	1	1	1	1	1	1	1	1	1	1	1	1		1
176	2	1	1	2	2	2	3	3	3	3	3	3	3	3	2	2	2	2	2	2	3	2	3	2	3	2	2	3	3	3	3	3	3	3	3	3	3	3	3	3	2	1	1	1	1	1	1		1
177	2	1	1	2	2	2	3	3	1	1	1	2	4	2	4	3	4	2	2	2	3	2	3	2	2	2	1	1	1	1	1	1	1	1	1	1	1	1	1	1	1	1	1	2	1	1	1		1
178	2	1	1	2	2	2	3	2	2	1	1	4	4	2	1	3	1	1	1	1	1	1	1	4	4	4	2	2	1	3	2	3	3	1	1	1	2	2	1	1	2	1	1	2	1	1	2	2	2
179	2	1	2	2	2	2	2	3	1	2	2	3	3	3	3	3	3	3	3	3	3	3	3	2	2	2	2	2	1	1	1	1	1	1	1	1	2	1	1	1	2	1	1	1	1	1	1		1
180	2	1	1	2	1	1	1	1	1	1	1	1	1	1	1	1	1	1	1	1	1	1	1	1	1	1	1	1	1	1	1	1	1	1	1	1	1	1	1	1	1	1	1	1	1	1	1		1
181	2	1	1	2	1	1	1	1	1	1	1	1	1	1	1	1	1	1	1	1	1	1	1	1	1	1	1	1	1	1	1	1	1	1	1	1	1	1	1	1	1	1	1	1	1	1	1		1
182	2	1	2	2	3	4	2	2	2	3	3	3	2	3	3	3	3	4	4	4	2	2	3	2	2	3	1	1	1	1	1	1	1	1	1	1	1	1	1	1	1	1	1	1	1	1	2	1	1
183	2	1	2	2	3	3	2	2	2	2	2	2	2	3	2	2	2	1	3	3	2	2	3	2	2	2	1	1	1	1	1	1	1	1	1	1	1	1	1	1	1	1	1	1	1	1	1		1
184	2	1	1	2	1	3	2	1	1	1	1	1	3	3	2	3	3	2	1	1	1	1	1	1	1	1	1	1	1	2	1	1	1	1	1	1	1	1	1	1	2	1	1	1	1	1	1		1
185	2	1	2	2	3	3	1	3	2	2	1	4	4	3	2	4	4	4	4	4	4	4	4	2	4	3	3	1	1	1	1	1	1	1	1	1	1	1	1	1	1	1	1	1	1	1	3	1	3
186	2	1	2	2	2	2	3	3	2	2	1	2	3	3	3	4	3	3	3	3	3	2	3	2	2	2	1	1	1	1	1	1	1	1	1	1	1	1	1	1	2	1	1	1	1	1	1		1
187	2	1	2	2	3	4	3	3	3	3	2	3	3	4	2	4	3	4	4	4	3	3	3	4	4	3	1	1	1	1	1	1	1	1	1	1	1	1	1	1	1	1	1	1	1	1	4	2	3
188	2	1	1	2	1	2	2	2	1	2	1	2	4	1	2	2	1	2	2	2	2	1	1	2	1	2	1	1	1	1	1	1	1	1	1	1	1	1	1	1	1	1	1	1	2	1	1		1
189	2	1	2	2	1	2	1	2	1	1	1	2	2	2	1	2	2	2	2	2	2	2	2	2	2	2	1	1	1	1	1	1	2	1	1	1	3	1	2	1	1	1	1	1	1	1	1		1
190	2	1	2	2	2	2	2	3	1	1	2	3	3	2	3	3	3	4	4	2	3	1	3	2	3	3	1	2	1	1	1	1	1	2	1	1	1	1	1	1	1	1	1	1	1	1	1		1
191	2	1	2	2	3	2	2	2	1	1	2	2	2	2	3	3	2	3	3	2	3	2	2	3	2	2	1	2	1	1	1	1	1	1	1	1	1	1	2	1	1	1	1	1	1	1	1		1
192	2	1	2	2	1	1	1	1	1	1	1	2	2	2	1	2	2	1	1	1	2	1	1	1	2	1	1	1	1	1	1	1	1	1	1	1	1	1	1	1	1	1	1	1	1	1	1		1
193	2	1	2	2	2	3	3	3	3	4	2	4	3	3	4	4	4	3	2	3	4	4	3	3	3	3	1	1	1	1	1	1	1	1	1	1	1	1	1	1	1	1	1	1	1	1	1		1
194	2	1	1	2	1	2	2	3	1	2	1	2	3	2	2	3	1	1	1	1	2	2	2	1	2	1	1	1	1	1	1	1	1	1	1	1	1	1	1	1	1	1	1	1	1	1	1		1
195	2	1	2	2	3	3	3	4	1	2	2	2	2	2	2	2	2	2	2	2	2	2	2	2	2	2	2	2	1	1	1	1	1	1	1	1	1	1	1	1	1	1	2	1	1	1	1		1
196	2	1	2	2	1	3	2	2	1	2	2	3	3	3	1	3	1	4	4	4	1	1	1	3	2	3	1	1	1	1	1	1	1	1	1	1	1	1	1	1	1	1	1	1	1	1	1		1
197	2	1	2	2	3	2	1	3	1	1	1	3	3	1	1	3	2	4	4	3	2	1	2	1	1	2	1	1	1	1	1	1	1	1	1	1	1	1	1	1	1	1	1	1	1	1	1		1
198	2	1	2	2	2	2	3	2	3	3	2	3	4	4	4	4	4	3	3	1	2	2	2	3	3	2	1	1	2	2	2	1	1	1	1	1	2	1	1	1	1	1	1	1	1	1	1		1
199	2	1	2	2	2	4	3	3	2	2	2	3	3	3	3	3	4	3	3	4	3	3	3	4	3	3	1	1	1	1	1	1	1	1	1	1	2	1	1	1	1	1	1	1	1	1	1		1
200	2	1	2	2	1	3	4	3	1	1	1	4	4	4	4	4	4	4	4	4	3	3	4	3	4	3	1	1	1	1	1	1	1	1	1	1	2	1	1	1	1	1	1	1	1	1	1		1
201	2	1	2	2	2	2	2	2	1	1	3	3	3	3	2	3	2	3	3	3	2	2	2	2	3	2	1	1	1	1	1	1	1	1	1	1	1	1	1	1	2	1	1	1	1	1	1		2
202	2	1	2	2	2	2	2	2	2	2	1	3	3	3	2	3	3	1	1	4	3	3	3	3	3	3	1	1	1	1	1	1	1	1	1	1	1	1	1	1	1	1	1	1	1	1	1		1
203	2	1	1	2	3	3	2	2	2	2	2	3	3	3	3	4	4	3	2	2	4	2	2	2	3	3	1	1	1	1	1	1	1	2	1	1	1	1	1	1	1	1	1	1	1	1	1		1
204	2	1	2	2	2	2	2	2	1	3	2	2	3	3	2	2	1	1	1	1	1	1	2	2	2	1	1	1	1	1	1	1	1	1	1	1	1	1	1	1	1	1	1	1	1	1	1		1
205	2	1	2	2	2	3	2	3	2	3	2	4	4	4	3	3	3	2	2	2	2	2	2	2	2	2	1	1	1	1	1	1	1	1	1	1	1	1	1	1	1	1	1	1	1	1	1		1
206	2	1	2	2	2	3	1	2	1	2	1	3	4	3	1	3	2	3	3	1	2	1	1	2	2	4	1	1	2	4	4	1	1	1	2	1	2	1	4	1	1	1	5	1	1	1	1		1
207	2	1	1	2	2	2	2	3	2	3	3	3	3	2	2	3	2	4	3	2	2	3	2	2	2	2	1	1	1	1	1	1	1	1	1	1	2	1	1	1	2	1	1	1	1	1	1		1
208	2	1	2	2	3	3	3	3	2	2	2	3	3	3	2	4	4	3	3	2	3	3	3	3	3	2	1	1	1	1	1	1	1	1	1	1	1	1	1	1	1	1	1	1	1	1	1		1
209	2	1	2	2	2	2	3	3	2	2	2	2	3	3	2	3	2	3	3	2	4	1	2	2	2	1	1	1	1	2	2	1	1	1	1	1	1	1	1	1	1	1	1	1	1	1	2	2	1
210	2	1	2	2	3	3	2	4	3	4	1	4	4	3	4	4	4	1	2	3	4	2	3	1	3	2	1	1	1	1	1	1	1	1	1	1	1	1	1	1	1	1	1	1	1	1	2	1	4
211	2	1	2	2	2	2	2	2	2	2	2	2	2	2	2	2	2	2	2	2	2	2	2	2	2	2	1	1	1	1	1	1	1	1	1	1	1	1	1	1	1	1	1	1	1	1	1		1
212	2	1	1	2	2	3	2	4	2	2	1	3	3	3	2	2	2	3	2	2	2	2	3	1	2	2	1	1	1	1	1	1	2	2	1	1	1	1	1	1	1	1	1	1	1	1	1		4
213	2	1	2	2	1	1	2	2	2	2	1	4	4	2	3	4	4	1	2	2	4	2	4	1	4	2	1	1	1	1	1	1	1	1	1	1	1	1	1	1	1	1	1	1	1	1	1		1
214	2	1	2	2	1	2	1	1	1	1	1	2	2	2	1	3	1	1	1	1	2	1	1	1	1	1	1	1	1	1	1	1	1	1	1	1	1	1	1	1	2	1	1	1	1	1	1		1
215	2	1	2	2	2	2	2	2	1	1	1	2	3	3	2	2	2	2	2	3	2	2	2	2	1	2	1	1	1	1	1	1	1	2	1	1	1	1	1	1	1	1	1	2	2	1	1		1
216	2	1	1	2	4	4	2	4	4	4	4	4	4	3	3	4	2	4	4	4	2	2	4	4	4	4	1	1	1	3	4	1	3	1	1	1	1	1	1	1	1	1	1	1	1	1	1		1
217	2	1	2	2	2	3	2	2	2	2	2	4	4	3	3	4	4	2	2	2	3	3	3	3	3	2	1	1	1	1	1	1	2	1	1	1	2	1	1	1	1	1	1	1	1	1	1		2
218	2	1	2	2	2	2	2	3	1	2	1	3	3	3	3	3	2	2	2	2	3	2	2	1	2	2	1	1	1	1	1	1	1	1	1	1	1	1	1	1	1	1	1	2	1	1	1		1
219	2	1	2	2	3	3	4	3	2	4	2	3	3	3	2	3	2	4	3	3	3	2	2	3	3	2	2	1	1	1	1	1	1	2	1	1	1	1	3	1	1	3	1	2	3	1	1		2
220	2	2	1	2	1	1	1	1	1	1	1	2	2	2	1	2	2	1	1	1	1	1	1	1	1	1	1	1	1	1	1	1	1	1	1	1	1	1	1	1	1	1	1	2	1	1	1		1
221	2	2	1	2	3	2	3	3	2	3	2	4	4	4	3	3	3	3	2	3	4	2	2	3	1	4	1	1	1	1	1	1	1	1	1	1	2	1	1	1	1	1	1	1	1	1	1		1
222	2	2	2	2	3	3	2	3	2	3	1	3	4	2	3	4	4	4	4	3	4	3	3	3	3	2	1	1	1	1	1	1	1	1	1	1	1	1	1	1	1	2	1	1	1	1	2	2	1
223	2	2	2	2	1	1	1	2	1	1	1	2	2	2	1	2	1	1	1	1	1	2	1	1	1	1	1	1	1	1	1	1	1	1	1	1	1	1	1	1	1	1	1	1	1	1	1		1
224	2	2	1	2	3	2	2	2	1	1	2	3	3	2	2	3	3	3	3	2	3	2	3	1	1	3	1	1	1	1	1	1	1	1	1	1	1	1	1	1	1	1	1	1	1	1	1		1
225	2	2	1	2	1	1	1	3	1	2	2	2	2	3	2	3	2	1	1	1	2	2	1	2	1	2	1	1	1	1	2	1	1	1	1	1	2	1	1	1	1	1	1	1	1	1	2	1	1
226	2	2	1	2	2	4	3	1	2	2	2	1	2	3	2	3	3	3	3	3	4	4	2	3	3	2	1	1	1	1	1	1	2	2	1	1	1	1	1	3	2	1	1	2	1	1	1		1
227	2	2	2	2	1	2	3	2	3	3	3	2	2	3	2	4	3	1	1	1	1	1	1	1	1	2	1	1	1	1	1	1	1	1	1	1	2	1	2	1	1	1	1	2	1	1	1		1
228	2	2	2	2	4	4	4	4	4	4	4	4	4	4	4	4	4	4	4	4	4	4	4	4	4	4	1	1	1	1	1	1	1	1	1	1	1	1	1	1	2	1	1	1	1	1	1		1
229	2	2	1	2	1	1	1	1	1	1	1	1	1	1	1	1	1	1	1	1	1	1	1	1	1	1	1	1	1	1	1	1	1	1	1	1	1	1	1	1	1	1	1	1	1	1	1		1
230	2	2	2	2	2	3	1	2	1	1	1	4	3	4	3	4	4	2	3	4	1	1	1	2	1	1	1	1	1	4	1	1	1	2	1	1	1	1	1	1	2	1	1	1	1	1	2	1	1
231	2	2	2	2	2	2	2	1	1	2	1	2	2	2	2	2	2	3	1	2	2	2	2	2	2	1	1	1	1	1	1	1	1	1	1	1	1	1	1	1	1	1	1	1	1	1	1		1
232	2	2	1	2	1	1	2	1	2	2	1	3	2	2	2	3	3	1	1	1	1	1	1	1	1	1	1	1	1	1	1	1	1	1	1	1	1	1	1	1	1	1	1	1	1	1	2	1	1
233	2	2	2	2	2	4	1	3	2	2	1	3	3	3	2	3	2	1	1	3	2	1	2	2	3	3	1	1	1	2	2	1	2	1	1	1	1	1	1	1	1	1	1	1	1	1	1		1
234	2	2	1	2	2	3	1	2	1	2	1	3	1	1	2	3	3	4	3	1	3	3	1	1	1	1	1	1	1	1	1	1	1	1	1	1	1	1	1	1	1	1	1	1	1	1	1		1
235	2	2	2	2	1	2	2	1	1	1	1	2	2	2	1	2	2	2	2	1	2	1	1	1	1	1	2	2	1	2	1	1	1	1	1	1	1	1	1	1	1	2	1	2	1	1	1		2
236	2	2	2	2	1	3	1	4	2	1	1	1	1	1	1	1	1	1	2	1	3	1	1	1	1	3	1	1	1	1	1	1	1	1	1	1	1	1	1	1	1	1	1	1	1	1	1		1
237	2	2	1	2	1	3	2	3	2	2	1	3	2	3	2	3	2	1	1	1	1	2	2	1	2	1	1	1	1	1	1	1	1	1	1	1	1	1	1	1	2	1	3	1	1	2	1		1
238	2	2	2	2	1	1	1	2	1	1	2	4	3	1	3	1	1	1	1	1	1	3	1	3	3	3	1	1	1	1	1	1	1	1	1	1	1	1	1	1	1	1	1	1	1	1	1		1
239	2	2	2	2	3	4	2	3	1	4	1	3	3	2	2	3	3	4	4	4	2	1	2	3	3	2	1	1	1	1	1	1	1	1	1	1	1	1	1	1	1	1	1	1	1	1	1		1
240	2	2	1	2	2	2	3	1	2	1	2	3	2	2	2	2	2	2	2	2	2	1	3	2	2	2	1	1	1	1	1	1	1	1	1	1	1	1	1	1	1	1	1	1	1	1	1		1
241	2	2	2	2	3	2	2	3	2	3	2	3	3	2	3	3	3	4	4	4	3	2	3	2	2	2	1	1	1	1	1	1	1	1	1	1	1	1	1	1	1	1	1	1	1	1	1		1
242	2	2	2	2	2	1	1	1	1	1	1	3	3	1	1	1	1	1	1	1	2	2	1	1	1	2	1	1	1	1	1	1	1	1	1	1	1	1	1	1	1	1	1	1	1	1	1		1
243	2	2	1	2	1	1	1	1	1	2	1	2	4	2	2	2	2	2	1	1	1	1	2	1	1	2	1	1	1	1	1	1	1	1	1	1	1	1	1	1	1	1	1	1	1	1	1		1
244	2	2	2	2	4	1	1	3	2	1	3	4	4	2	2	3	3	4	2	1	1	2	2	3	3	4	1	1	1	1	1	1	1	1	1	1	1	1	1	1	2	1	1	1	1	1	1		1
245	2	2	2	2	2	1	2	3	2	2	1	2	3	3	2	2	2	3	2	2	3	2	2	1	2	2	1	2	1	1	1	1	1	1	1	1	1	1	1	1	1	1	1	1	1	1	1		1
246	2	2	1	2	1	1	1	1	1	1	1	1	1	1	1	1	1	1	1	1	1	1	1	1	1	1	1	1	1	1	1	1	1	1	1	1	1	1	1	1	1	1	1	1	1	1	1		1
247	2	2	2	2	2	3	1	2	2	2	1	4	2	2	2	3	2	2	3	3	3	2	2	2	2	2	1	1	1	1	1	1	1	1	1	1	1	1	1	1	1	1	1	1	1	1	1		1
248	2	2	2	2	3	3	3	2	1	1	1	3	4	2	2	3	3	2	2	2	2	2	2	3	3	1	1	1	1	2	1	1	1	1	1	1	1	1	1	1	1	1	1	1	1	1	1		1
249	2	2	2	2	1	3	2	2	1	2	2	2	2	2	2	2	2	2	1	2	2	2	1	2	2	1	1	1	1	1	1	1	1	1	1	1	1	1	1	1	1	1	1	1	1	1	1		1
250	2	2	2	2	2	2	2	3	1	2	2	3	3	2	2	2	3	1	1	1	1	1	2	2	2	2	2	1	1	2	1	1	1	1	1	1	1	1	1	1	1	1	1	1	1	1	1		1
251	2	2	2	2	1	1	2	1	1	2	1	3	4	2	1	2	1	2	2	1	2	2	1	1	3	1	1	1	1	1	1	1	1	1	1	1	1	1	1	1	1	1	1	1	1	1	1		1
252	2	2	2	2	2	2	2	3	1	2	1	2	3	2	2	2	2	2	2	2	2	2	2	2	2	2	1	1	1	1	1	1	1	1	1	1	1	1	1	1	1	1	1	1	1	1	1		1
253	2	2	1	2	2	3	2	1	2	2	2	3	4	4	2	3	3	1	1	1	2	2	2	3	2	2	1	1	1	1	1	1	1	1	1	1	1	1	1	1	1	1	1	1	1	1	1		1
254	2	2	2	2	1	1	1	1	1	1	1	2	2	2	1	2	2	1	1	1	1	1	1	1	1	1	1	1	1	1	1	1	1	1	1	1	1	1	1	1	1	1	1	1	1	1	1		1
255	2	2	2	2	2	2	1	1	1	2	2	3	4	2	2	4	4	2	2	2	3	2	4	1	2	2	1	1	1	1	1	1	1	1	1	1	1	1	1	1	1	1	1	1	1	1	1		1
256	2	2	2	2	2	2	1	3	1	1	1	2	3	2	2	3	2	2	2	1	2	2	2	2	2	2	1	1	1	1	1	1	1	1	1	1	1	1	1	1	1	1	1	1	1	1	1		1
257	2	2	2	2	2	2	1	1	1	2	1	3	4	3	4	4	3	3	3	3	3	3	3	3	3	3	1	1	1	1	1	1	1	1	1	1	1	1	1	1	1	1	1	1	1	1	1		1
258	2	2	2	2	1	2	3	3	1	1	1	2	3	2	3	3	2	3	2	1	1	1	2	1	2	2	1	1	1	1	1	1	1	1	1	1	1	1	1	1	1	1	1	1	1	1	1		1
259	2	3	1	1	2	2	2	3	1	3	1	3	4	3	2	3	3	4	4	3	3	4	4	2	3	3	2	2	1	3	1	2	3	1	4	2	2	2	2	1	1	1	1	2	1	1	2	3	1
260	2	3	2	2	3	3	3	3	1	2	2	3	4	4	4	4	4	1	1	1	3	2	3	2	3	3	2	1	1	1	1	1	1	2	1	1	1	1	1	1	1	1	1	2	1	1	2	1	1
261	2	3	2	2	2	3	2	2	1	3	2	2	3	3	2	2	2	3	3	3	1	3	2	2	2	3	1	1	1	1	1	1	1	1	1	1	2	1	2	1	1	1	1	1	1	1	1		1
262	2	3	2	2	2	2	2	2	2	2	1	4	4	1	2	3	2	2	2	2	3	2	3	2	2	2	1	1	1	1	1	1	1	1	1	1	1	1	1	1	1	1	1	1	1	1	1		1
263	2	3	2	2	3	1	1	3	2	2	2	2	2	2	4	3	4	4	3	2	2	1	3	2	2	3	1	1	1	1	1	1	1	1	1	1	1	1	1	1	1	1	1	1	1	1	2	1	1
264	2	3	1	2	1	2	2	3	1	1	1	3	3	2	1	1	1	1	1	1	1	1	1	1	1	1	1	1	1	1	1	1	1	1	1	1	1	1	1	1	1	1	1	1	1	1	1		1
265	2	3	2	2	1	1	2	2	1	1	1	1	2	2	2	2	3	2	1	1	1	1	1	1	1	1	2	2	1	1	1	1	1	1	1	1	1	1	1	1	1	1	1	1	1	1	1		1
266	2	3	1	2	1	3	2	1	1	3	1	4	3	3	2	3	3	1	2	1	2	2	2	2	2	1	1	1	1	2	1	1	2	1	1	1	1	1	1	1	1	1	1	1	1	1	1		1
267	2	3	2	2	4	1	1	4	2	2	3	4	4	3	3	4	4	4	4	4	3	2	3	2	3	2	2	2	1	1	1	1	1	1	1	1	1	1	1	1	2	1	1	1	1	1	2	1	1
268	2	3	2	2	2	3	2	2	2	3	1	4	4	2	2	3	2	3	3	3	2	2	2	3	2	2	1	1	1	1	1	1	1	1	1	1	1	1	1	1	1	1	1	1	1	1	2	2	1
269	2	3	1	2	2	2	2	1	2	2	3	1	3	2	2	3	3	3	3	1	2	1	2	2	2	2	1	1	1	1	1	1	1	1	1	1	1	1	1	1	1	1	2	1	1	1	1		1
270	2	3	1	2	2	2	2	3	2	3	1	4	3	3	2	2	2	2	2	3	2	3	3	2	2	2	2	1	2	2	1	1	1	1	1	1	2	1	2	1	2	1	1	2	1	1	1		3
271	2	3	2	2	4	4	2	2	2	3	3	4	4	3	2	4	4	4	4	4	4	4	4	2	4	3	1	1	1	2	1	1	1	1	1	1	2	1	1	1	1	1	1	1	1	1	1		1
272	2	3	1	2	1	2	1	2	2	2	1	2	2	2	1	3	2	1	2	2	2	1	2	2	2	2	1	1	1	1	1	1	1	1	1	1	1	1	1	1	1	1	1	1	1	1	1		1
273	2	3	2	2	1	1	1	2	1	1	1	4	4	3	3	2	3	2	2	1	2	1	3	1	1	2	1	1	1	1	1	1	1	1	1	1	1	1	1	1	2	1	1	1	1	1	1		1
274	2	3	2	2	2	2	2	2	1	2	2	3	3	3	2	3	2	3	3	2	2	3	3	3	2	2	1	1	1	1	1	1	1	1	1	1	1	1	1	1	1	1	1	1	1	1	3	2	2
275	2	3	2	2	3	3	3	2	3	3	3	3	3	3	3	3	3	4	4	4	3	3	3	3	3	2	1	1	1	1	1	1	1	2	1	1	1	1	1	1	1	1	1	1	1	1	1		1
276	2	3	2	2	2	3	2	4	1	3	2	4	4	2	4	4	4	4	3	2	3	1	2	3	3	4	1	1	1	1	1	1	1	1	1	1	1	1	1	1	1	1	1	2	1	1	1		1
277	2	3	1	2	3	3	3	3	1	2	2	4	4	4	2	2	2	3	2	3	3	2	2	2	3	2	3	4	1	1	1	2	2	3	1	1	4	1	3	1	2	1	1	1	1	1	1		1
278	2	3	2	2	3	2	2	1	3	2	1	2	4	4	3	2	2	4	4	3	2	3	2	4	3	3	1	1	1	1	1	1	1	1	1	1	1	1	1	1	2	1	5	1	1	1	1		1
279	2	3	2	2	2	2	1	3	1	2	1	3	3	4	2	3	2	2	2	2	3	1	2	2	3	2	1	2	1	1	1	1	1	1	1	1	1	1	1	1	1	1	1	1	1	1	1		1
280	2	3	1	2	1	2	2	2	1	2	2	2	3	3	3	2	2	2	1	1	1	1	1	2	3	1	1	1	1	1	1	1	1	2	1	1	1	1	1	1	1	1	1	1	1	1	1		1
281	2	3	2	2	2	3	3	4	2	3	3	3	3	3	3	3	4	2	3	1	3	2	3	2	3	3	1	1	1	1	1	1	1	1	1	1	1	1	1	1	2	1	1	1	1	1	2	1	1
282	2	3	2	2	1	1	3	1	1	1	1	1	2	1	1	3	1	1	1	1	2	1	1	1	1	1	1	1	1	1	1	1	1	1	1	1	1	1	1	1	2	1	1	1	1	2	1		1
283	2	3	1	2	2	3	2	2	2	3	2	3	3	3	2	2	2	3	3	4	3	2	2	2	2	2	1	1	1	2	1	1	1	1	1	1	1	1	1	1	2	1	2	1	1	1	1		3
284	2	3	2	2	2	2	2	2	2	2	1	2	2	2	2	3	3	3	3	3	3	2	3	2	2	2	1	1	1	1	1	1	1	1	1	1	1	1	1	1	2	1	1	3	1	1	1		3
285	2	3	2	2	3	2	1	1	1	3	1	3	3	3	2	2	2	1	2	1	2	1	1	1	2	2	1	1	1	1	1	1	1	1	1	1	2	1	1	1	1	1	1	1	1	1	1		1
286	2	3	2	2	2	3	3	3	3	3	3	4	4	3	3	4	3	3	3	3	3	3	3	3	3	3	1	1	1	1	1	1	1	1	1	1	1	1	1	1	1	1	2	2	1	1	1		1
287	2	3	2	2	2	3	2	2	1	1	2	4	4	4	2	4	4	2	3	2	4	2	2	2	2	2	1	1	1	1	1	1	2	1	1	1	1	1	1	1	1	1	2	1	1	1	1		1
288	2	3	2	2	1	2	1	2	1	1	1	2	3	3	3	3	3	2	2	2	1	2	2	1	2	1	1	1	1	1	1	1	2	1	1	1	2	1	2	1	1	1	1	1	1	1	1		1
289	2	3	1	2	2	2	2	2	2	2	1	2	2	2	2	2	2	1	2	1	2	2	2	2	2	2	1	1	2	2	1	1	1	1	2	1	2	1	1	1	2	1	2	2	1	1	1		1
290	2	3	2	2	3	2	1	2	1	2	1	3	3	3	2	3	2	3	3	4	2	1	2	2	2	2	1	1	1	1	1	1	1	1	1	1	1	1	1	1	1	1	1	1	1	1	1		1
291	2	3	2	2	2	3	1	3	2	2	1	1	3	2	3	3	1	3	2	3	1	1	1	3	3	1	2	1	1	1	1	1	1	1	1	1	1	1	1	1	2	1	1	1	1	1	1		2
292	2	3	2	2	1	2	1	2	1	2	1	2	3	2	3	3	2	2	2	3	2	2	3	2	2	2	2	2	1	1	1	1	1	1	1	1	1	1	1	1	2	1	1	1	1	1	1		1
293	2	3	1	2	1	1	1	3	1	2	1	2	2	2	2	3	3	2	2	2	1	1	2	2	2	2	1	1	1	1	1	1	1	1	1	1	1	1	1	1	1	1	1	2	1	1	1		1
294	2	3	2	2	3	3	2	1	1	3	1	3	3	3	3	4	3	4	4	3	3	1	3	3	2	1	1	1	1	1	1	1	1	1	1	1	1	1	1	1	1	1	1	2	1	1	2	1	1
295	2	3	1	2	1	1	1	1	1	1	1	2	3	3	2	2	2	3	2	3	1	1	2	2	1	2	1	1	1	1	1	1	1	1	1	1	2	1	1	1	1	1	1	1	1	1	1		1
296	2	3	2	2	3	2	2	2	1	2	1	4	4	3	2	3	2	3	3	4	3	2	2	1	2	3	1	3	1	1	1	1	1	1	1	3	1	1	1	1	1	1	1	1	1	1	4	2	4
297	2	3	2	2	1	1	2	1	1	1	1	3	3	1	1	3	2	1	2	1	1	1	1	1	1	1	1	1	1	1	1	1	1	1	1	1	1	1	1	1	1	1	1	1	1	1	4	2	1
298	2	3	2	2	3	2	2	2	2	3	2	4	4	3	3	4	3	1	2	2	3	2	3	4	3	3	1	1	1	1	1	1	1	1	1	1	1	1	1	1	1	1	1	1	1	1	1		1
299	2	4	2	2	3	3	2	4	1	2	2	3	3	3	3	3	3	3	2	1	2	3	3	3	2	3	1	1	1	1	1	1	1	1	1	1	1	1	1	1	1	1	1	2	1	1	1		1
300	2	4	2	2	2	2	2	1	1	2	1	3	3	1	2	3	2	3	3	2	3	3	2	2	2	2	1	1	1	1	1	1	1	1	1	1	1	1	1	1	1	1	1	1	1	1	3	2	1
301	2	4	1	2	1	1	1	2	1	1	1	3	3	3	2	2	2	1	1	1	1	1	1	1	1	1	1	1	1	1	1	1	1	1	1	1	1	1	1	1	1	1	1	1	1	1	1		1
302	2	4	1	2	1	1	1	1	1	1	1	1	1	1	1	1	1	1	1	1	1	1	1	1	1	1	1	1	1	1	1	1	1	1	1	1	1	1	1	1	1	1	1	1	1	1	1		1
303	2	4	1	2	2	3	1	3	1	3	1	2	2	2	1	3	2	2	2	1	1	2	2	2	2	3	1	1	1	1	1	1	1	1	1	1	1	1	1	1	1	1	1	1	1	1	1		1
304	2	4	2	2	1	1	1	2	1	1	1	2	4	2	2	2	2	1	1	1	1	1	1	1	2	1	2	2	1	1	1	1	1	1	1	1	2	1	1	1	1	1	1	1	1	1	1		1
305	2	4	1	2	1	1	1	2	2	2	1	3	3	3	3	3	3	2	2	2	1	1	2	2	2	2	1	1	1	1	1	1	1	1	1	1	1	1	1	1	4	1	1	1	1	1	1		2
306	2	4	2	2	3	3	2	4	2	2	4	3	2	4	3	4	4	4	4	4	3	3	4	3	4	3	2	2	3	4	2	2	1	2	2	1	2	1	3	2	1	1	1	2	1	1	4	4	4
307	2	4	1	2	1	1	1	1	1	1	1	1	1	2	2	2	2	2	2	2	2	3	2	2	3	2	1	1	1	1	1	1	1	1	1	1	1	1	1	1	1	1	1	1	1	1	1		1
308	2	4	2	2	3	3	3	3	3	2	2	3	3	3	3	4	4	4	4	4	2	2	3	3	3	3	1	2	1	2	1	1	2	1	1	1	1	1	1	1	1	1	1	1	1	2	4	3	2
309	2	4	2	2	3	4	3	3	3	3	3	3	4	3	4	4	3	4	3	3	3	3	3	3	3	3	1	1	1	2	1	1	1	1	1	1	1	1	1	1	1	1	1	1	1	1	2	2	1
310	2	4	2	2	2	2	2	2	2	2	2	3	3	3	3	4	3	2	3	3	2	2	3	2	3	3	2	2	2	1	1	1	1	1	1	2	1	1	1	1	2	1	1	1	1	1	1		1
311	2	4	2	2	2	3	2	2	1	2	1	3	3	3	2	3	2	2	3	2	3	2	3	4	2	2	3	3	1	2	2	1	1	2	1	2	2	1	1	1	1	1	1	1	2	1	1		1
312	2	4	1	2	1	1	1	1	3	2	2	4	4	2	1	1	1	1	1	1	1	1	1	1	2	1	1	1	1	1	1	1	1	1	1	1	1	1	1	1	1	1	1	1	1	1	1		1
313	2	4	2	2	1	2	2	1	1	2	1	2	2	3	1	3	2	3	3	3	1	1	1	3	2	1	1	1	1	2	1	1	1	2	1	1	2	1	1	1	5	1	1	1	1	1	1		1
314	2	4	1	2	3	4	4	2	3	3	3	3	3	4	3	3	3	3	3	4	4	4	4	4	4	4	1	1	1	3	3	2	3	3	1	1	1	1	1	1	2	1	1	2	1	1	1		1
315	2	4	2	2	2	2	2	2	1	2	1	3	4	2	2	2	2	2	2	2	1	1	2	2	2	2	1	1	1	1	1	1	1	1	1	1	1	1	1	1	1	1	1	2	1	2	1		1
316	2	4	2	2	1	2	1	3	1	3	1	2	2	2	3	3	3	3	3	2	2	2	2	1	2	1	2	2	1	1	1	1	1	1	1	1	1	1	1	1	1	1	1	1	1	1	1		1
317	2	4	2	2	1	1	3	1	2	1	1	2	2	4	2	2	1	2	1	3	1	2	1	1	2	1	2	1	2	2	1	1	1	2	2	2	1	1	1	1	2	1	1	1	1	1	1		1
318	2	4	2	2	1	2	2	3	2	2	1	3	4	2	2	3	3	2	2	3	2	2	3	3	3	3	1	1	1	1	1	1	1	1	1	1	1	1	1	1	2	1	1	1	1	1	1		1
319	2	4	1	2	2	3	3	2	3	2	2	3	3	3	2	4	2	3	2	1	3	3	3	4	3	2	1	1	1	1	1	1	1	1	1	1	2	1	1	1	1	1	1	1	1	1	1		1
320	2	4	2	2	2	3	3	2	1	2	1	2	3	3	3	3	3	2	2	3	3	3	3	3	3	3	1	1	1	1	1	1	1	1	1	1	1	1	1	1	1	1	1	1	1	1	1		1
321	2	4	2	2	2	3	2	2	2	2	2	3	4	4	2	4	4	3	4	4	4	3	3	3	3	2	1	1	1	1	1	1	1	2	1	1	1	1	1	1	4	2	1	3	1	1	4	3	3
322	2	4	2	2	1	1	1	3	1	2	2	3	2	3	3	3	3	2	2	2	2	1	2	2	2	2	1	1	1	1	1	1	1	1	1	1	1	1	1	1	1	1	1	1	1	1	1		1
323	2	4	2	2	4	4	3	3	3	3	2	4	4	3	2	2	2	4	4	4	4	3	2	2	2	2	1	1	1	1	1	1	1	1	1	1	1	1	1	1	1	1	1	1	1	1	1		1
324	2	4	2	2	1	2	2	1	1	1	1	1	2	3	1	2	2	1	1	1	1	2	1	1	2	1	1	1	1	1	1	1	1	2	1	1	1	1	1	1	1	1	1	1	1	1	1		1
325	2	4	2	2	2	4	3	3	3	3	1	2	4	4	2	4	2	2	2	1	1	3	2	3	2	1	1	1	1	3	2	1	1	1	1	1	1	1	1	1	1	1	1	3	1	1	1		1
326	2	4	2	2	1	2	2	3	2	2	2	2	3	3	3	4	3	3	4	3	3	3	3	2	4	3	1	1	1	1	1	1	2	2	1	1	3	1	1	1	1	1	1	1	1	1	1		1
327	2	4	2	2	3	3	3	3	2	2	3	2	3	3	3	3	3	2	2	2	2	1	2	2	2	2	1	1	1	1	1	1	1	1	1	1	3	1	1	1	1	1	1	1	1	1	1		1
328	2	4	2	2	4	4	2	2	3	3	3	4	4	3	2	4	4	4	3	2	4	4	4	3	4	3	1	1	1	2	1	1	1	1	1	1	1	1	1	1	1	1	1	1	2	1	1		1
329	2	4	2	2	2	2	2	2	1	2	1	3	3	4	4	4	4	3	3	2	2	1	2	3	3	2	1	1	1	1	1	1	1	1	1	1	1	1	1	1	2	1	1	1	1	1	1		1
330	2	4	2	2	2	2	2	2	2	1	1	3	3	1	2	3	1	2	1	2	2	1	1	1	1	2	1	2	1	1	1	1	1	1	1	1	1	1	1	1	1	1	1	2	1	1	1		1
331	2	4	2	2	2	2	2	3	1	3	2	3	3	3	1	2	1	1	1	2	2	1	2	2	2	3	1	1	1	1	1	1	1	1	1	1	2	1	1	1	1	1	1	1	1	1	1		1
332	2	4	2	2	2	3	3	4	1	3	2	4	4	4	3	4	4	4	4	2	4	4	4	4	3	3	2	3	2	4	1	1	2	1	3	1	4	2	3	1	1	1	1	2	1	1	3	3	1
333	2	4	2	2	2	2	2	3	2	3	3	3	3	3	3	3	3	2	2	3	3	2	3	2	3	2	1	1	1	1	1	1	1	1	1	1	1	1	1	1	2	2	1	3	1	1	1		3
334	2	4	2	2	2	3	3	3	1	2	3	4	4	4	1	4	4	1	1	2	4	4	4	4	4	3	1	1	1	1	1	1	1	1	1	1	1	1	1	1	1	1	1	1	1	1	1		1
335	2	4	2	2	1	1	2	2	1	2	2	2	2	2	2	2	2	2	3	2	1	1	1	2	1	1	1	1	1	1	1	1	1	1	1	1	1	1	1	1	1	1	1	1	1	1	1		1
336	2	4	2	2	4	4	3	2	2	3	2	3	4	4	4	4	4	4	4	4	3	2	2	4	3	2	1	1	1	1	1	1	1	1	1	1	1	1	1	1	3	1	1	2	1	3	3	1	1
337	2	4	2	2	2	3	2	2	2	2	3	3	3	3	1	4	3	4	4	3	4	2	3	4	4	3	1	1	1	1	2	1	1	1	1	1	1	1	1	1	1	1	1	1	1	1	1		1
338	2	4	2	2	1	1	1	2	1	2	1	2	2	2	1	1	1	2	1	2	2	1	1	1	2	2	1	1	1	1	1	1	1	1	1	1	1	1	1	1	1	1	1	1	1	1	1		1
339	2	4	2	2	2	2	2	3	2	2	3	3	3	3	3	4	4	4	4	4	4	4	4	4	4	3	1	1	1	1	1	1	1	1	1	1	1	1	1	1	1	1	1	2	1	1	1		1
340	2	4	2	2	3	3	4	4	1	1	3	4	4	4	3	4	3	4	4	4	4	4	4	4	4	3	1	1	1	1	1	1	1	1	1	1	2	1	1	1	1	1	1	1	1	1	1		1
341	2	6	1	2	3	3	2	3	3	3	3	4	4	3	2	3	2	3	3	2	3	2	3	3	3	3	1	1	1	2	1	1	1	1	1	1	1	1	1	1	2	1	2	2	1	1	1		1
342	2	6	2	2	1	2	1	2	1	2	2	3	4	3	2	3	3	1	2	4	2	1	1	2	1	2	1	1	2	1	1	1	1	1	2	1	1	2	1	1	1	1	1	2	1	1	3	1	1
343	2	6	2	2	2	2	2	4	1	2	3	4	4	2	3	3	3	2	2	2	2	2	2	1	2	3	1	1	1	1	1	1	1	1	1	1	2	1	1	1	1	1	1	1	1	1	1		1
344	2	6	2	2	3	3	2	3	2	2	2	3	4	4	3	4	4	3	3	3	3	3	3	2	2	2	2	1	1	1	1	1	1	2	1	1	3	1	1	1	2	1	1	1	1	1	1		1
345	2	6	2	2	2	2	1	2	1	1	2	2	2	2	2	2	2	3	3	2	2	1	2	1	1	2	1	1	1	1	1	1	1	1	1	1	2	1	1	1	1	1	1	1	1	1	1		1
346	2	6	2	2	1	2	1	2	1	1	1	1	2	2	2	2	2	3	2	2	2	1	1	1	1	1	1	1	1	1	1	1	1	1	1	1	1	1	1	1	1	1	1	1	1	1	1		1
347	2	6	2	2	1	1	1	1	1	2	1	1	2	3	2	4	4	4	4	4	4	1	1	3	3	1	1	1	1	3	1	1	1	1	2	1	1	1	1	1	1	1	2	2	1	1	3	2	3
348	2	6	2	2	2	2	1	1	1	2	1	3	3	2	1	2	2	1	1	1	3	1	2	2	2	1	1	3	1	1	1	1	1	1	1	1	1	1	1	1	1	1	1	1	1	1	1		1
349	2	6	1	2	1	2	2	2	2	2	2	2	2	2	2	2	2	2	2	2	2	2	2	2	2	2	1	1	1	3	2	1	2	2	1	1	2	1	1	1	1	1	1	1	1	1	1		1
350	2	6	2	2	2	2	2	3	2	2	3	4	3	3	2	4	4	3	3	3	4	4	4	3	4	3	1	1	1	1	1	1	1	1	1	1	1	1	1	1	1	1	1	1	1	1	3	2	1
351	2	6	1	2	1	1	1	2	1	1	1	1	2	1	2	2	1	1	2	2	2	3	2	2	1	2	1	1	1	1	1	1	1	1	1	1	1	1	1	1	1	1	1	2	1	1	1		1
352	2	6	1	2	2	3	2	1	3	2	2	4	4	4	3	2	2	1	1	4	1	2	2	4	3	2	1	1	1	1	1	1	1	1	1	1	1	1	1	1	1	1	2	1	1	1	1		1
353	2	6	2	2	2	1	1	2	1	1	1	2	2	1	2	2	2	2	2	2	2	2	2	2	2	2	2	2	1	1	1	1	1	1	1	1	1	1	1	1	1	1	1	1	1	1	1		1
354	2	6	1	2	1	2	1	1	1	2	1	1	2	2	1	1	1	2	2	4	1	1	1	1	1	1	1	1	1	1	1	1	1	1	1	1	1	1	1	1	1	1	1	1	1	1	1		1
355	2	6	2	2	1	2	1	2	1	1	2	4	3	2	2	2	2	3	2	2	3	2	2	1	1	2	2	2	1	1	1	1	1	1	1	1	1	1	1	1	1	1	1	1	1	1	1		1
356	2	6	2	2	1	1	1	1	1	1	1	1	1	2	1	1	1	1	1	1	1	1	1	1	2	1	1	1	1	1	1	1	1	1	1	1	1	1	1	1	1	1	1	1	1	1	1		1
357	2	6	1	2	4	4	3	4	2	2	3	4	4	4	4	4	4	4	4	4	4	4	4	4	4	4	1	1	1	2	1	1	1	1	1	1	1	1	1	1	1	1	1	1	1	1	1		1
358	2	6	2	2	3	4	2	4	1	2	3	3	4	3	3	4	4	1	2	1	1	1	1	2	3	3	1	1	1	1	1	1	1	1	1	1	1	1	1	1	1	1	1	1	1	1	4	2	1
359	2	6	1	2	2	3	2	3	2	3	2	3	3	3	2	3	3	3	3	3	3	3	3	3	3	3	1	1	1	2	1	1	1	1	1	1	1	1	1	1	1	1	1	2	1	1	1		1
360	2	6	2	2	2	2	2	2	1	2	1	3	4	3	3	4	4	3	4	4	2	2	2	2	3	1	2	2	1	1	1	2	1	1	1	1	1	1	2	1	1	1	1	1	1	1	1		1
361	2	6	2	2	2	4	3	2	2	2	2	3	3	3	3	3	3	2	1	1	4	4	3	3	3	2	1	1	1	1	1	1	1	1	1	1	2	1	1	1	1	1	1	1	1	1	1		1
362	2	6	2	2	3	2	1	2	1	2	1	2	4	1	1	4	1	1	1	3	1	1	3	2	2	2	1	1	1	1	1	1	1	1	1	1	4	1	1	1	1	1	1	1	1	1	1		1
363	2	6	2	2	2	3	2	1	2	1	1	1	1	2	1	2	2	2	2	2	2	2	1	2	2	1	1	2	1	1	1	1	1	1	1	1	2	1	1	1	1	1	1	1	1	1	1		1
364	2	6	1	2	2	4	1	1	1	2	1	4	4	2	2	3	3	2	2	1	2	2	3	3	3	2	1	1	1	1	1	1	1	1	1	1	1	1	1	1	1	1	1	1	1	1	1		1
365	2	6	2	2	2	2	1	3	1	2	1	3	3	3	2	4	3	4	4	4	4	3	4	2	4	2	1	1	1	1	1	1	1	1	1	1	1	1	1	1	1	1	1	1	1	1	1		1
366	2	6	1	2	2	2	1	3	3	3	3	2	4	3	2	4	3	2	2	1	2	3	4	2	2	3	1	1	1	1	1	1	1	1	1	1	1	1	1	1	1	1	1	1	1	1	1		1
367	2	6	1	2	2	2	2	2	2	2	1	2	3	2	1	3	3	3	3	3	3	1	1	3	2	1	1	1	1	1	1	1	1	1	1	1	1	1	1	1	1	1	1	1	1	1	1		4
368	2	6	2	2	3	3	3	3	2	2	3	4	3	3	2	4	3	2	4	4	4	4	3	3	3	3	2	2	2	3	2	4	4	4	1	1	2	2	1	1	2	4	1	4	1	1	3	2	2
369	2	6	2	2	1	1	1	3	1	1	3	4	4	3	4	4	4	3	3	3	2	1	3	2	2	3	1	1	1	1	1	1	1	1	1	1	1	1	1	1	1	1	1	1	1	1	1		1
370	2	6	1	2	4	4	2	1	2	4	1	3	4	3	2	3	3	1	1	1	1	1	1	3	3	1	1	1	1	1	1	1	1	1	1	1	1	1	1	1	1	1	1	1	1	1	1		1
371	2	6	2	2	1	1	1	2	1	1	1	2	2	2	2	2	2	2	2	2	1	1	2	1	2	2	1	1	1	1	1	1	1	1	1	1	1	1	1	1	1	1	1	1	1	1	1		1
372	2	6	2	2	2	3	4	4	2	2	4	4	4	4	2	4	3	4	4	4	2	1	3	1	3	4	1	1	1	3	1	1	1	2	1	1	2	1	1	1	1	1	1	1	1	1	1		1
373	2	6	2	2	1	1	1	3	1	1	1	3	2	2	3	2	3	3	3	3	2	2	2	1	2	2	1	1	1	1	1	1	1	1	1	1	1	1	1	1	1	1	1	1	1	1	1		1
374	2	6	2	2	2	3	3	3	3	3	3	3	3	3	3	3	3	3	3	3	3	3	3	3	3	3	1	1	1	1	1	1	1	1	1	1	1	1	1	1	1	1	1	1	1	1	1		1
375	2	6	2	2	3	3	3	3	2	2	2	2	3	3	3	3	2	2	3	3	3	3	3	3	3	3	2	2	2	3	1	1	2	1	1	1	1	1	1	1	1	1	1	1	1	1	3	1	1
376	2	6	2	2	2	3	2	2	3	3	2	4	4	3	3	4	4	4	4	3	4	4	3	2	3	3	1	1	1	2	1	1	1	1	2	1	1	1	1	1	1	1	1	2	1	1	1		1
377	2	6	2	2	2	2	2	2	2	2	2	2	2	2	2	2	2	2	2	2	2	2	2	2	2	2	1	1	1	1	1	1	1	1	1	2	1	1	1	1	1	1	1	2	1	1	1		1
378	2	6	2	2	2	2	2	3	2	2	2	3	3	2	2	2	2	2	3	3	3	2	2	3	3	2	1	1	2	3	2	1	3	3	2	1	3	1	1	1	2	1	1	1	1	1	1		1
379	2	6	1	2	4	4	3	2	2	2	3	4	3	3	3	2	3	4	4	3	3	3	3	2	3	3	1	1	1	1	1	1	1	1	1	1	1	1	1	1	1	1	1	1	1	1	3	1	3
380	2	6	2	2	1	3	2	2	1	2	2	2	2	1	2	3	4	2	2	3	2	1	3	2	2	1	1	1	1	2	1	1	1	1	1	1	1	1	1	1	1	1	1	1	1	1	1		1
381	2	6	2	2	3	4	4	3	3	4	2	4	4	3	2	4	4	4	4	4	4	4	4	4	4	3	1	1	1	1	1	1	1	1	1	1	3	1	1	1	2	1	1	1	1	1	3	2	4
382	2	6	2	2	3	3	2	2	2	2	2	3	3	2	2	3	3	3	2	4	4	2	2	2	2	2	1	1	1	1	1	1	1	1	1	1	1	1	1	1	1	1	1	1	1	1	1		1
383	2	6	1	2	2	2	3	1	3	2	3	4	4	1	2	3	3	2	2	2	2	1	2	1	2	3	1	1	1	1	1	1	2	1	1	1	1	1	2	1	2	1	2	1	1	1	1		1
384	2	6	2	2	4	3	3	3	1	2	3	1	2	3	1	3	2	3	2	4	2	1	2	2	1	3	1	1	1	1	1	1	1	1	1	1	1	1	1	1	1	1	1	1	1	1	1		1
385	2	6	2	2	2	2	1	2	2	1	1	2	3	2	1	2	1	2	2	2	1	2	1	2	2	1	1	1	1	1	1	1	1	1	1	1	1	1	1	1	1	1	1	1	1	1	1		1
386	2	6	2	2	1	2	1	2	2	3	1	4	4	3	3	3	3	4	4	1	1	3	2	4	4	1	1	1	1	1	1	1	1	1	1	1	4	1	1	1	1	1	1	1	1	1	1		1
387	2	6	2	2	2	2	2	2	2	2	2	4	3	3	3	4	4	3	3	2	3	2	2	2	2	2	1	1	1	1	1	1	1	1	1	1	2	1	1	1	1	1	1	1	1	1	1		2
388	2	6	2	2	2	2	1	4	1	4	1	4	4	4	3	4	4	4	3	3	3	1	1	3	3	3	2	1	1	1	1	1	1	1	1	1	1	1	2	1	1	1	1	1	1	1	1		1
389	2	6	2	2	1	2	1	1	1	1	1	3	3	3	1	2	2	1	1	2	2	1	1	1	1	1	1	1	1	1	1	1	1	1	1	1	1	1	1	1	1	1	1	1	1	1	1		1
390	2	6	2	2	2	3	3	2	1	2	2	3	4	3	1	4	2	3	3	3	2	1	2	2	1	2	1	1	1	1	1	1	1	1	1	1	1	1	1	1	2	1	1	2	1	1	1		1
391	2	6	2	2	1	2	3	4	2	2	1	3	2	2	3	4	4	3	3	2	3	2	4	2	2	2	1	1	1	1	1	1	1	1	1	1	1	1	1	1	2	1	1	1	1	1	1		1
392	2	6	2	2	2	3	1	1	3	3	1	2	3	2	2	3	2	1	1	2	1	1	1	1	1	1	1	1	1	2	1	1	1	1	1	1	2	1	1	1	1	1	1	1	1	1	1		1
393	2	6	2	2	2	2	2	1	1	1	1	2	2	2	2	2	2	1	1	1	2	1	2	1	1	1	1	1	1	2	1	1	1	1	1	1	1	1	1	1	2	1	1	1	1	1	1		1
394	2	6	2	2	2	3	3	1	1	2	2	3	3	3	3	3	3	2	2	2	2	1	1	3	3	1	2	2	1	1	1	1	1	1	1	1	1	1	1	1	1	1	1	1	1	1	1		1
395	2	8	1	2	3	3	3	2	2	1	2	3	2	3	2	4	4	2	4	3	2	2	2	3	2	2	2	2	1	1	1	1	1	1	1	1	3	1	1	1	1	1	1	1	1	1	1		1
396	2	8	2	2	4	4	2	4	3	4	4	4	4	4	4	4	4	4	4	4	3	3	3	3	3	3	1	1	1	2	2	1	2	1	1	1	1	1	1	1	1	1	1	2	1	1	2	2	1
397	2	8	2	2	2	2	2	3	3	3	3	3	3	3	3	4	3	4	3	3	2	2	2	3	3	3	1	1	1	1	1	1	1	1	1	1	1	1	1	1	2	2	1	2	1	1	1		1
398	2	8	2	2	3	2	1	3	1	3	1	4	4	2	2	3	3	2	2	2	1	1	1	1	1	1	1	1	1	1	1	1	1	1	1	1	1	1	1	1	1	1	1	1	1	1	1		1
399	2	8	2	2	1	2	3	1	1	1	1	1	1	3	1	3	2	1	3	2	2	1	1	2	2	1	1	2	1	2	1	1	2	1	2	1	2	1	1	1	1	1	1	1	1	1	1		1
400	2	8	2	2	1	2	1	3	1	2	1	3	4	2	1	4	4	3	4	4	4	2	3	3	3	1	2	2	1	3	1	1	3	1	3	2	2	3	1	1	2	1	1	2	1	1	1		1
401	2	8	1	2	1	2	1	3	1	2	2	3	3	2	1	3	2	1	2	2	1	1	2	2	2	3	1	1	1	1	1	1	1	1	1	1	1	1	1	1	1	1	1	1	1	1	1		1
402	2	8	1	2	1	1	1	1	1	2	1	2	2	2	1	1	1	1	1	1	1	1	2	1	1	1	1	1	1	1	1	1	1	1	1	1	1	1	2	1	5	1	1	2	1	1	1		1
403	2	8	2	2	2	3	2	3	2	2	2	3	3	2	1	3	3	1	1	1	2	2	2	3	2	2	1	1	1	1	1	1	1	1	1	1	1	1	1	1	1	1	1	1	1	1	1		1
404	2	8	1	2	1	1	2	3	1	1	1	3	3	3	3	3	3	1	1	3	2	2	2	2	2	2	1	1	1	1	1	1	1	1	1	1	1	1	1	1	1	1	1	1	1	1	1		1
405	2	8	2	2	4	4	3	4	3	4	3	4	4	3	4	4	4	4	4	4	4	4	4	4	4	3	1	1	1	1	1	1	1	1	1	1	1	1	1	1	1	1	1	2	1	1	4	3	3
406	2	8	2	2	1	1	2	1	1	1	2	3	3	2	1	2	2	1	1	3	2	2	2	1	2	1	2	2	1	1	1	1	1	2	1	1	2	1	1	1	1	1	1	1	1	1	1		1
407	2	8	2	2	2	1	2	3	1	4	2	3	4	4	3	4	3	3	3	3	2	1	2	2	2	3	1	1	1	1	1	1	1	1	1	1	1	1	1	1	1	1	1	1	1	1	1		1
408	2	8	2	2	1	1	1	1	1	1	1	2	4	3	1	1	1	1	1	1	1	1	1	1	1	1	2	2	1	1	1	1	2	1	1	1	1	1	1	1	1	1	1	2	1	1	1		1
409	2	8	1	2	3	3	3	3	2	3	1	4	4	4	2	4	4	3	3	3	2	3	3	2	3	2	1	1	1	4	1	1	1	1	1	1	1	1	1	1	1	1	1	1	1	1	1		1
410	2	8	1	2	3	2	3	3	3	3	1	3	3	2	2	3	2	2	2	2	1	1	4	4	4	3	1	4	1	1	4	1	1	1	1	1	4	2	1	1	4	4	1	2	1	1	1		1
411	2	8	2	2	2	1	2	3	1	1	1	2	3	2	1	1	1	3	2	2	1	2	1	1	1	1	1	1	1	1	1	1	1	1	1	1	1	1	1	1	1	1	2	1	1	1	1		1
412	2	8	2	2	3	4	2	3	1	2	2	4	4	2	1	4	3	1	1	2	4	3	4	2	2	3	1	1	1	2	1	1	2	2	1	1	2	1	1	1	2	1	1	1	1	1	1		3
413	2	8	2	2	2	2	2	3	2	2	2	3	4	3	2	3	3	3	3	2	2	2	3	2	3	3	2	2	1	3	1	1	3	1	1	1	2	1	2	1	2	2	1	1	1	1	1		2
414	2	8	1	2	2	1	1	2	1	2	1	2	3	2	2	3	3	2	2	1	1	2	1	1	2	2	1	1	1	1	1	1	1	1	1	1	1	1	1	1	2	1	1	1	1	1	1		1
415	2	8	2	2	2	2	2	3	1	1	2	3	3	3	2	2	3	3	2	1	2	2	1	1	1	2	1	1	1	1	1	1	1	1	1	1	2	1	1	1	1	1	1	1	1	1	2	2	1
416	2	8	1	2	2	2	1	1	1	2	2	3	3	3	2	3	2	1	1	1	1	1	2	2	2	2	1	1	1	1	1	1	1	1	1	1	1	1	1	1	1	1	1	1	1	1	1		1
417	2	8	1	2	1	1	1	1	1	1	1	2	2	3	2	2	3	3	3	3	2	2	2	2	2	2	1	1	1	1	1	1	1	1	1	1	2	1	1	1	1	1	1	1	1	1	1		1
418	2	8	1	2	1	1	1	1	1	2	1	1	2	1	1	2	2	1	1	1	1	1	1	1	1	1	1	1	1	1	1	1	1	1	1	1	1	1	1	1	1	1	1	1	1	1	1		1
419	2	8	2	2	1	2	1	2	1	1	2	3	3	3	3	3	3	3	3	3	1	1	1	1	1	1	1	1	1	1	1	1	2	1	1	1	1	1	1	2	1	1	1	2	1	1	1		1
420	2	8	1	2	2	3	3	2	2	3	1	2	3	3	2	3	3	3	3	3	3	2	2	2	2	2	1	2	2	2	1	1	1	1	1	1	1	1	1	1	4	1	1	1	1	1	1		1
421	2	8	1	2	2	2	2	2	1	1	1	1	2	2	1	1	1	2	2	2	1	2	1	2	1	2	2	2	1	2	1	1	2	1	1	1	1	1	2	2	2	1	1	1	1	1	1		1
422	2	8	1	2	1	2	1	2	1	2	1	2	3	2	2	2	2	1	1	1	2	1	2	2	2	2	1	1	1	1	1	1	1	1	1	1	1	1	2	1	2	1	1	1	1	1	1		1
423	2	8	1	2	2	2	1	1	1	2	2	1	2	3	2	3	3	2	2	1	2	1	2	2	2	2	1	1	1	2	1	1	1	2	1	1	1	1	1	1	2	1	1	1	1	1	1		1
424	2	8	2	2	4	4	3	3	3	3	2	4	4	3	2	4	4	3	3	2	4	2	4	4	3	2	2	2	3	2	1	2	2	1	1	1	2	2	1	1	1	1	1	1	1	1	1		1
425	2	8	1	2	2	3	2	2	2	2	2	2	3	2	1	2	2	1	1	2	2	2	2	2	2	2	1	1	1	1	1	1	1	1	1	1	1	1	1	1	2	1	1	1	1	1	1		1
426	2	8	2	2	3	1	1	1	1	3	1	3	3	3	2	3	2	3	3	3	1	1	1	2	2	1	1	1	1	2	1	1	1	1	1	1	2	1	1	1	1	1	1	1	1	1	1		1
427	2	8	2	2	3	2	2	4	2	3	1	4	4	2	3	4	4	3	3	3	3	3	4	2	3	4	1	1	1	1	1	1	1	1	1	1	1	1	1	1	1	1	1	1	1	1	1		1
428	2	8	1	2	2	2	2	2	1	2	2	2	3	2	3	2	3	2	2	1	2	2	2	2	2	2	1	1	1	1	1	1	1	2	1	1	1	1	1	1	1	1	1	1	1	1	1		1
429	2	8	1	2	3	4	3	4	3	3	3	3	3	3	3	3	3	2	2	2	3	2	3	3	2	4	1	1	1	1	2	1	4	3	2	1	3	1	1	1	2	1	2	1	1	1	1		1
430	2	8	1	2	1	3	2	2	2	2	1	3	3	3	3	2	2	3	2	1	2	3	2	1	1	1	2	3	1	2	2	1	1	1	1	1	3	1	1	1	2	1	2	1	1	1	1		1
431	2	8	2	2	1	3	2	3	2	1	1	4	4	4	3	3	3	3	3	3	2	2	2	1	2	2	1	2	1	1	1	1	1	1	1	1	1	1	1	1	1	1	1	1	1	1	1		1
432	2	8	1	2	2	3	3	2	1	2	2	3	4	2	2	3	3	2	2	2	3	3	3	2	2	2	2	1	1	2	1	1	1	3	1	1	2	2	1	1	2	1	1	2	1	1	1		1
433	2	8	1	2	4	3	3	1	3	4	2	4	4	3	1	3	1	4	3	4	3	1	3	3	3	2	1	1	3	4	4	1	1	2	2	1	1	2	1	1	4	3	2	2	1	1	1		2
434	2	8	2	2	3	1	2	4	3	3	2	4	4	1	4	4	4	2	2	2	3	1	1	1	1	1	1	1	1	1	1	1	2	1	1	1	1	1	1	2	2	1	1	1	1	1	1		1
435	2	8	2	2	4	4	4	2	3	3	2	4	4	4	3	4	4	3	3	4	2	1	1	4	3	1	1	1	1	2	1	1	1	1	1	1	2	1	1	1	1	1	1	2	1	1	2	2	3
436	2	8	1	2	4	3	2	3	2	3	4	4	4	4	4	4	4	3	3	2	3	2	4	3	3	3	1	1	4	4	4	4	3	4	4	1	4	4	1	1	5	1	2	3	1	1	2	2	1
437	2	8	1	2	1	1	1	1	2	2	2	3	3	3	3	3	2	2	3	2	3	2	2	3	3	2	1	1	1	1	1	1	1	1	1	1	1	1	1	1	1	1	1	1	1	1	1		1
438	2	8	2	2	1	2	1	1	1	1	1	2	2	1	1	3	3	2	2	2	2	2	2	1	2	1	1	1	1	2	1	1	1	1	1	1	1	1	1	1	2	1	1	1	1	1	1		1
439	2	8	1	2	2	2	3	1	2	1	1	2	4	2	3	3	1	2	2	1	2	3	2	3	1	2	1	1	1	1	1	1	1	1	1	1	1	1	1	1	2	1	2	1	1	1	1		1
440	2	8	1	2	2	4	2	2	1	2	1	3	4	2	3	4	4	4	4	4	2	2	2	2	2	2	1	2	2	3	1	1	2	1	1	1	2	1	1	1	1	1	1	1	1	1	1		1
441	2	8	2	2	2	1	2	2	2	2	2	3	3	3	3	3	3	2	2	1	1	1	1	1	1	2	1	1	1	1	1	1	1	1	1	1	1	1	1	1	1	1	1	1	1	1	1		1
442	2	8	2	2	2	1	1	1	2	2	1	2	3	3	2	3	3	3	3	3	1	2	2	2	2	1	1	1	1	1	1	1	2	1	1	1	1	1	1	1	1	1	1	1	1	1	1		1
443	2	8	1	2	2	2	1	1	1	2	3	4	4	2	1	3	2	2	1	1	2	1	2	2	2	1	2	2	1	1	1	1	1	1	1	1	3	1	1	1	1	1	1	1	1	1	1		1
444	2	8	1	2	1	1	1	1	1	1	1	3	4	3	2	3	3	1	1	1	1	1	1	1	1	1	1	1	1	1	1	1	1	1	1	1	1	1	1	1	1	1	1	1	1	1	1		1
445	2	5	2	2	1	1	1	1	1	1	1	3	2	2	1	2	1	1	1	1	1	1	1	1	1	1	1	1	1	1	1	1	1	1	1	1	1	1	1	1	1	1	1	1	1	1	1		1
446	2	5	2	2	1	1	1	4	1	1	1	3	3	1	1	2	1	2	2	1	1	1	1	1	1	1	1	1	1	1	1	1	1	1	1	1	1	1	1	1	2	1	1	1	1	1	1		1
447	2	5	2	2	3	3	3	3	3	3	2	4	4	3	4	4	4	2	4	3	4	3	3	3	3	3	1	1	1	1	1	1	1	1	1	1	1	1	1	1	1	1	1	1	1	1	1		1
448	2	5	2	2	2	3	3	1	1	1	2	4	4	2	2	4	4	1	2	1	3	2	2	3	3	2	1	1	1	1	1	1	3	1	1	1	1	1	1	1	1	1	1	1	1	1	1		1
449	2	5	2	2	2	2	3	2	2	2	2	3	3	2	2	3	2	1	2	2	2	2	2	2	3	1	1	1	1	1	1	2	2	1	1	1	1	1	1	1	1	2	1	2	1	1	1		1
450	2	5	2	2	4	4	4	4	4	4	3	4	3	3	4	4	4	4	4	3	4	4	4	4	4	3	4	3	4	4	4	4	3	4	4	1	4	3	4	3	1	1	1	2	2	1	3	2	4
451	2	5	1	2	3	3	3	3	3	3	3	3	3	2	2	3	2	2	2	2	2	2	2	2	2	3	1	2	1	1	1	1	1	1	1	1	1	1	1	1	1	1	1	1	1	1	1		1
452	2	5	1	2	3	3	3	3	2	3	2	2	2	3	3	3	3	3	2	1	2	2	2	2	2	1	1	1	1	1	1	1	1	1	1	1	1	1	1	1	1	2	1	1	1	1	1		1
453	2	5	2	2	2	2	2	4	4	4	4	4	4	4	4	4	4	4	4	4	1	1	1	3	2	4	1	2	2	2	1	1	3	2	1	1	1	1	1	1	1	1	1	1	1	1	2	2	4
454	2	5	2	2	3	3	3	2	1	2	3	4	3	3	2	3	3	4	4	4	4	3	3	3	3	3	1	1	1	1	1	1	1	2	1	1	1	1	1	1	1	1	1	1	1	1	4	2	3
455	2	5	2	2	2	1	1	3	1	2	1	2	3	2	3	3	2	1	2	3	2	2	2	1	3	2	1	1	1	1	1	1	1	1	1	1	2	1	1	1	1	1	1	1	1	1	1		1
456	2	5	2	2	2	3	3	2	2	3	2	4	4	3	2	4	3	4	4	4	3	3	2	2	3	4	1	1	1	1	1	1	1	1	1	1	1	1	1	1	1	1	1	1	1	1	1		1
457	2	5	2	2	4	4	4	4	2	2	2	4	4	4	3	4	2	3	3	3	2	2	3	3	2	2	1	1	1	1	1	1	1	1	1	1	1	1	1	1	1	1	1	1	1	1	1		1
458	2	5	2	2	1	1	1	2	1	2	2	4	4	3	2	2	2	3	2	2	1	2	3	2	2	3	1	1	1	1	1	1	1	2	1	1	1	1	1	1	2	1	1	1	1	1	3	2	1
459	2	5	1	2	1	1	1	1	1	1	1	2	2	2	1	2	1	1	1	1	1	1	1	2	1	1	2	2	1	1	1	1	1	1	1	1	1	1	1	1	1	1	1	1	1	1	1		1
460	2	5	1	2	3	4	3	3	2	3	4	4	4	4	3	3	3	3	3	4	4	2	3	4	4	3	2	2	2	3	3	2	3	3	3	1	3	1	1	2	1	1	1	2	1	1	2	2	1
461	2	5	2	2	2	2	4	2	2	3	1	2	3	2	3	3	3	3	2	2	3	2	2	2	2	3	1	1	1	4	1	1	3	1	4	1	3	4	3	2	3	1	2	2	2	1	1		4
462	2	5	1	2	1	1	1	1	1	1	1	1	2	1	1	2	1	1	1	1	1	1	1	1	1	2	1	1	1	1	1	1	1	1	1	1	2	1	1	1	1	1	1	1	1	1	1		1
463	2	5	2	2	1	3	3	3	3	3	2	3	3	3	2	3	2	3	2	3	2	3	3	3	3	3	2	2	1	3	1	3	3	3	2	1	1	2	1	1	2	1	1	4	1	1	4	2	2
464	2	5	2	2	4	4	2	3	1	2	2	3	3	3	3	4	3	4	4	4	3	3	3	2	2	2	1	1	1	2	3	1	2	1	1	1	1	1	1	1	1	1	1	1	1	1	4	3	3
465	2	5	2	2	3	3	3	2	2	3	1	4	2	3	2	3	3	2	1	2	2	3	2	2	3	2	1	1	1	1	1	1	1	1	1	1	2	1	1	1	1	1	1	2	1	1	4	2	4
466	2	5	2	2	3	2	1	2	1	1	2	2	3	2	2	3	3	2	3	1	4	2	2	1	2	2	1	1	1	1	1	1	1	1	1	1	2	1	1	1	1	1	1	1	1	1	1		1
467	2	5	2	2	3	3	3	3	2	3	4	4	3	3	4	4	3	4	4	4	4	4	4	4	4	4	1	1	1	1	1	1	1	1	1	1	1	1	1	1	2	1	1	1	1	1	1		1
468	2	5	1	2	2	3	3	3	2	2	3	3	2	3	4	3	2	3	1	1	1	3	2	2	3	1	1	1	1	1	1	1	1	2	1	1	1	1	1	1	1	1	1	1	1	1	1		1
469	2	5	2	2	2	2	2	2	1	2	1	4	4	2	2	2	1	2	1	2	2	1	2	1	1	2	1	1	1	1	1	1	1	1	1	1	1	1	1	1	1	1	1	1	1	1	1		1
470	2	5	2	2	2	1	2	2	1	3	1	4	4	4	4	4	4	4	4	4	3	3	3	2	1	2	1	1	1	1	1	1	1	1	1	1	1	1	1	1	1	1	1	1	1	1	2	1	1
471	2	5	1	2	3	2	2	1	2	1	1	4	4	2	1	3	3	3	2	3	1	1	1	2	2	3	1	1	1	1	1	1	1	1	1	1	1	1	1	1	1	1	1	1	1	1	1		1
472	2	5	1	2	2	2	3	3	1	1	2	3	4	4	2	4	3	3	4	2	2	2	3	1	2	3	1	1	1	1	1	1	1	3	1	1	1	1	1	1	1	1	1	1	1	1	1		1
473	2	5	2	2	1	3	4	1	1	1	4	1	3	3	1	4	4	1	1	1	4	1	1	1	2	2	1	1	4	4	1	1	1	1	4	1	1	4	1	1	1	3	2	4	1	1	3	2	1
474	2	5	2	2	2	3	3	2	2	2	1	3	3	2	2	3	3	2	2	3	3	3	3	2	2	2	2	1	1	2	1	1	2	3	1	1	1	1	2	1	1	2	1	1	1	1	2	1	3
475	2	5	1	2	1	1	2	2	1	1	1	2	3	2	2	1	1	2	1	3	1	1	2	3	1	1	1	1	1	1	1	1	1	1	1	1	1	1	1	1	1	1	1	1	1	1	1		1
476	2	5	2	2	1	2	3	1	1	1	1	2	3	3	1	2	2	3	3	1	2	1	2	1	1	1	1	1	1	1	1	1	1	1	1	1	1	1	1	1	1	1	1	1	1	1	1		1
477	2	5	1	2	1	1	1	1	1	1	1	4	4	1	1	2	1	1	1	1	1	1	1	1	1	1	1	1	1	1	1	1	1	1	1	1	1	1	1	1	1	1	1	1	1	1	1		1
478	2	5	2	2	3	3	1	2	1	2	1	3	2	3	1	3	1	2	2	3	3	3	3	3	2	2	1	1	1	1	1	1	1	1	1	1	1	1	1	1	1	1	1	1	1	1	1		1
479	2	5	2	2	2	3	2	4	2	2	2	3	3	3	3	4	4	4	4	4	3	3	3	2	2	2	1	1	2	2	1	1	2	1	2	1	3	2	2	1	1	1	1	1	1	1	2	2	1
480	2	5	2	2	3	3	3	1	1	1	1	2	3	2	2	3	2	2	2	2	1	2	3	2	2	2	1	1	3	4	1	1	2	1	4	1	1	1	1	1	1	1	1	2	1	1	4	2	3
481	2	5	2	2	2	2	1	1	1	2	1	2	2	2	1	2	2	2	2	2	2	2	2	2	1	1	1	1	1	1	1	1	1	1	1	1	1	1	2	1	1	1	1	1	1	1	1		1
482	2	5	2	2	2	1	2	3	2	2	2	3	3	3	3	4	3	3	3	2	3	2	3	2	3	2	1	1	1	1	1	1	2	2	1	1	1	1	1	1	1	1	1	1	1	1	1		1
483	2	5	1	2	3	3	1	1	1	3	1	4	4	4	4	4	4	3	4	4	4	4	4	4	4	2	1	1	1	1	1	1	1	1	1	1	1	1	1	1	1	1	1	1	1	1	1		1
484	2	5	2	2	1	1	2	3	1	2	3	3	3	2	2	4	4	2	2	3	2	1	3	3	3	2	1	1	1	1	1	1	1	1	1	1	2	1	1	1	1	1	1	1	1	1	3	2	3
485	2	5	2	2	2	2	2	2	2	2	2	4	4	3	2	4	2	2	2	2	2	2	2	2	2	2	1	1	1	1	1	1	1	1	1	1	1	1	1	1	1	1	1	1	1	1	1		1
486	2	5	2	2	1	1	1	1	1	1	1	1	1	1	1	2	2	1	1	2	2	1	2	1	2	1	1	1	1	1	1	1	1	1	1	1	1	1	1	1	1	1	1	1	1	1	1		1
487	2	5	2	2	2	3	2	1	1	1	1	3	3	3	2	4	4	1	3	3	4	1	2	1	4	1	1	1	1	2	1	1	1	1	1	1	1	1	1	1	1	1	1	1	1	1	1		1
488	2	5	2	2	2	3	2	3	1	1	2	2	2	2	2	3	2	3	1	1	2	1	1	2	1	1	1	1	1	1	1	1	1	1	1	1	1	1	1	1	1	1	1	1	1	1	1		1
489	2	5	2	2	2	2	1	1	1	2	1	3	3	2	2	3	2	2	2	2	2	2	2	2	3	2	1	1	1	1	1	1	1	1	1	1	1	1	1	1	1	1	1	1	1	1	1		1
490	2	5	2	2	1	1	1	2	1	2	1	2	3	2	1	2	1	2	1	2	1	1	1	1	2	1	1	1	1	1	1	1	1	1	1	1	1	1	1	1	1	1	1	1	1	1	1		1
491	2	5	2	2	3	2	2	1	1	3	1	4	4	1	2	2	2	4	4	4	3	1	2	1	4	3	1	1	1	1	1	1	1	1	1	1	1	1	1	1	2	1	1	1	1	1	1		1
492	2	5	2	2	1	2	2	2	1	1	1	3	2	2	2	2	1	2	1	2	2	2	2	2	2	2	2	2	1	1	1	1	1	2	1	1	2	1	1	1	1	1	1	1	1	1	1		1
493	2	5	2	2	3	3	3	3	3	3	3	3	4	3	2	4	3	4	3	4	3	3	3	3	3	3	1	1	1	2	1	1	1	1	1	1	1	1	1	1	2	1	1	2	1	1	3	3	1
494	2	5	2	2	1	2	1	2	1	2	1	3	3	3	1	2	2	2	2	1	1	1	1	2	2	2	1	1	1	2	1	1	1	3	1	1	1	1	1	1	1	1	2	1	1	1	1		2
495	2	5	1	2	2	3	2	2	1	2	3	2	3	2	1	2	2	2	1	1	1	1	1	2	2	2	1	1	1	1	1	1	2	1	1	1	1	1	1	1	1	1	1	1	1	1	1		1
496	2	5	2	2	3	3	2	1	2	2	2	3	3	3	2	2	2	2	2	2	3	3	1	3	3	1	1	1	1	1	1	1	1	1	1	1	1	1	1	1	1	1	1	1	1	1	1		1
497	2	5	1	2	2	2	2	3	2	2	1	3	4	3	3	4	4	2	2	2	3	2	3	2	3	2	1	1	2	2	1	1	2	1	1	1	1	1	1	1	2	1	1	2	1	2	4	3	2
498	2	9	1	2	2	2	2	1	2	2	2	3	3	3	1	4	2	2	2	2	2	2	2	2	2	2	1	1	1	1	1	1	1	1	1	1	1	1	1	1	2	1	1	1	1	1	1		1
499	2	9	1	2	3	3	4	4	1	1	4	4	4	4	4	4	4	4	4	4	4	4	2	2	4	1	1	1	1	1	1	1	1	2	1	1	1	1	1	1	1	2	1	2	1	1	1		1
500	2	9	1	2	4	1	3	4	4	3	1	4	4	4	2	4	4	1	3	1	4	1	2	1	3	2	1	1	1	1	1	1	1	1	1	1	1	1	1	1	1	1	1	3	2	1	1		1
501	2	9	2	2	2	2	2	2	2	2	2	3	3	2	1	3	3	1	1	1	2	2	2	2	2	2	1	1	1	1	1	1	1	1	1	1	1	1	1	1	1	1	1	1	1	1	1		1
502	2	9	2	2	1	2	1	4	2	2	2	3	3	2	1	2	2	2	3	3	3	2	1	2	3	1	1	1	1	2	1	1	1	1	1	1	2	1	2	1	1	1	1	1	1	1	3	2	3
503	2	9	2	2	3	4	3	3	3	3	3	3	3	3	3	3	3	4	4	4	2	2	3	3	2	2	1	1	1	1	1	1	1	1	1	1	1	1	1	1	2	1	1	1	1	1	3	2	1
504	2	9	1	2	2	2	2	2	2	3	2	3	3	2	2	2	2	2	2	4	2	2	1	4	2	2	2	2	1	2	1	1	1	1	1	1	3	1	1	1	2	1	1	2	1	1	1		1
505	2	9	2	2	2	2	1	3	1	2	1	2	3	2	1	1	1	2	1	1	1	1	1	1	1	2	1	1	1	1	1	1	1	1	1	1	1	1	1	1	1	1	2	1	1	1	1		1
506	2	9	1	2	2	2	2	3	1	3	2	2	2	2	3	3	2	1	1	1	2	2	3	2	3	2	1	1	1	1	1	1	3	1	1	1	1	1	1	1	1	1	1	1	1	1	1		1
507	2	9	2	2	2	3	1	3	1	1	1	4	4	3	2	3	2	1	1	2	1	1	1	1	3	2	1	2	1	1	1	1	1	1	1	1	1	1	1	1	1	1	1	1	1	1	1		1
508	2	9	2	2	1	1	2	4	1	2	3	4	4	4	3	2	2	2	1	1	2	2	3	2	2	3	1	1	1	1	1	1	1	1	2	1	1	1	1	1	1	1	1	1	1	1	1		1
509	2	9	2	2	1	3	1	2	1	3	1	2	3	4	3	3	3	4	3	4	4	4	3	3	3	2	2	1	1	1	1	1	2	1	1	1	1	1	1	1	1	1	1	2	1	1	1		1
510	2	9	1	2	1	1	1	1	2	2	1	4	2	3	2	3	3	1	2	1	1	2	1	3	2	1	1	1	1	1	1	1	1	1	1	1	1	1	1	1	1	1	1	1	1	1	1		1
511	2	9	2	2	3	3	1	3	1	3	1	3	4	4	1	3	2	1	1	2	3	1	2	3	3	2	1	2	1	1	1	1	1	1	1	1	2	1	1	1	1	1	1	1	1	1	1		1
512	2	9	2	2	2	4	3	3	2	2	1	4	4	2	1	4	1	2	1	2	1	1	4	4	2	3	1	1	1	1	1	1	1	1	1	1	1	1	1	1	1	1	1	1	1	1	1		1
513	2	9	2	2	2	2	1	2	1	3	1	3	2	3	4	2	3	2	2	3	1	1	3	3	3	2	1	1	1	1	1	1	1	1	1	1	1	1	1	1	2	2	2	1	1	1	1		1
514	2	9	1	2	1	1	1	1	1	3	2	3	4	2	1	2	2	2	2	2	2	1	2	2	2	3	1	1	1	1	1	1	1	1	1	1	1	1	1	1	1	1	1	1	1	1	1		1
515	2	9	1	2	1	2	2	1	1	2	1	4	3	3	2	2	3	1	1	1	2	2	1	1	3	2	1	1	1	1	1	1	1	1	1	1	1	1	1	1	1	1	1	1	1	1	1		1
516	2	9	2	2	3	2	2	3	2	2	3	3	3	3	4	4	4	2	2	3	3	2	3	3	3	3	1	1	1	1	1	1	2	1	1	1	2	1	1	1	1	1	1	1	1	1	1		1
517	2	9	2	2	2	2	2	2	2	3	4	4	4	3	2	2	3	4	4	4	4	3	3	3	4	3	1	1	1	1	1	1	1	1	1	1	1	1	1	1	1	1	1	1	1	1	1		1
518	2	9	2	2	2	2	1	2	1	1	1	3	4	2	1	3	2	3	3	3	2	1	3	3	1	1	2	1	1	1	1	1	1	1	1	1	1	1	1	1	2	1	1	1	1	1	1		1
519	2	9	2	2	1	2	1	2	1	1	1	3	3	2	1	2	2	2	2	2	2	2	1	2	2	2	1	1	1	1	1	1	1	1	1	1	1	1	1	1	1	1	1	1	1	1	1		1
520	2	9	1	2	1	1	2	2	2	2	3	2	4	2	2	3	3	4	3	2	1	1	1	2	2	1	1	1	1	1	1	1	2	1	1	1	1	1	1	1	1	1	1	2	1	1	2	2	1
521	2	9	1	2	2	2	1	1	1	2	1	3	3	2	1	1	1	1	1	1	1	1	1	2	1	1	1	1	1	1	1	1	1	1	1	1	1	1	1	1	1	1	1	1	1	1	1		1
522	2	9	1	2	1	2	1	1	1	1	1	3	2	3	1	3	1	3	2	2	2	2	2	2	2	1	1	1	1	1	1	1	1	1	1	1	1	1	1	1	1	1	1	1	1	1	1		1
523	2	9	2	2	1	2	1	3	1	3	3	3	3	3	2	4	4	3	4	2	4	1	3	3	3	3	1	1	1	1	1	1	1	1	1	1	1	1	1	1	2	1	2	1	1	1	3	2	3
524	2	9	1	2	2	2	2	2	2	2	2	2	2	3	2	3	3	3	3	2	3	3	3	2	2	2	1	1	1	1	1	1	1	1	1	1	1	1	2	1	2	1	1	2	1	1	1		1
525	2	9	2	2	3	2	2	2	2	2	1	2	3	2	2	2	2	2	3	1	2	2	2	2	2	2	1	1	1	3	1	1	1	1	1	1	1	3	3	2	1	1	1	1	1	1	1		1
526	2	9	2	2	1	1	2	3	1	1	1	2	2	2	2	2	2	2	2	2	1	1	1	1	1	1	1	2	1	1	1	1	1	1	1	1	1	1	1	1	1	1	1	1	1	1	1		1
527	2	9	2	2	2	4	3	3	2	4	2	4	4	4	3	4	4	4	4	4	4	4	4	4	4	3	1	1	1	1	1	1	1	1	1	1	1	1	1	1	1	1	1	1	1	1	1		1
528	2	9	2	2	2	2	1	3	1	3	1	3	4	2	2	2	2	2	1	1	2	1	2	2	2	2	1	1	1	1	1	1	1	1	1	1	1	1	1	1	1	1	1	1	1	1	1		1
529	2	9	1	2	2	3	2	2	1	2	1	3	3	3	3	2	3	1	1	1	1	1	1	3	3	1	1	2	1	1	1	1	1	1	1	1	1	1	1	1	1	1	1	1	1	1	1		1
530	2	9	1	2	2	2	2	2	1	2	1	2	2	3	1	3	2	3	2	2	3	3	3	3	3	2	1	1	1	1	1	1	1	1	1	1	1	1	1	1	1	1	1	1	1	1	1		1
531	2	9	1	2	2	1	1	1	1	2	1	3	3	2	2	2	2	3	2	1	1	1	1	1	2	2	1	1	1	1	1	1	1	1	1	1	1	1	1	1	1	1	1	1	1	1	1		1
532	2	9	2	2	2	2	2	1	1	2	1	4	4	2	2	4	3	1	2	1	4	3	4	1	4	1	1	1	1	1	1	1	1	1	1	1	1	1	1	1	1	1	1	1	1	1	1		1
533	2	9	2	2	1	1	2	3	1	1	2	3	3	2	2	4	4	1	1	1	1	1	1	1	1	1	1	1	1	1	1	1	1	1	1	1	1	1	1	1	1	1	1	2	1	1	4	3	3
534	2	9	1	2	1	4	2	1	1	1	1	2	3	4	2	2	3	4	4	4	3	2	1	2	2	2	1	1	1	1	1	1	1	1	1	1	1	1	1	1	1	1	1	1	1	1	1		1
535	2	9	1	2	1	2	2	2	2	3	1	3	3	2	1	3	3	3	2	2	2	1	1	2	3	1	1	1	1	2	1	1	1	1	1	1	1	1	1	1	1	1	1	1	1	1	1		1
536	2	9	2	2	2	2	1	1	1	2	1	2	3	3	2	3	2	2	2	1	2	1	1	2	2	1	1	1	1	1	1	1	1	1	1	1	1	1	1	1	1	1	1	1	1	1	1		1
537	2	9	1	2	2	2	2	2	1	2	3	3	3	2	2	3	3	4	4	3	3	1	3	2	2	2	1	1	1	1	1	1	1	1	1	1	1	1	1	1	1	1	1	1	1	1	1		1
538	2	9	2	2	3	3	3	4	1	3	2	3	4	4	3	3	3	3	3	3	3	3	3	3	3	3	1	1	1	1	1	1	1	1	1	1	1	1	1	1	1	1	1	1	1	1	1		1
539	2	9	2	2	4	1	4	4	4	4	4	4	4	2	1	3	1	4	4	4	3	2	3	1	2	3	1	1	1	1	1	1	1	1	1	1	1	1	1	1	1	1	1	1	1	1	1		1
540	2	9	2	2	3	3	2	4	2	4	1	4	4	4	3	4	4	4	4	4	4	2	2	3	3	4	1	1	1	1	1	1	1	1	1	1	4	1	1	1	2	1	1	1	1	1	1		1
541	2	9	1	2	2	2	2	3	2	3	3	3	3	3	2	3	3	2	2	2	3	3	2	2	2	2	1	1	1	1	1	1	1	1	1	1	2	1	1	1	1	1	1	1	1	1	1		1
542	2	9	1	2	3	1	2	3	3	3	2	2	3	3	2	3	3	3	3	3	1	2	2	3	3	2	1	1	1	1	1	1	1	1	1	1	1	1	1	1	2	1	1	1	1	1	1		1
543	2	9	1	2	3	3	2	2	1	3	3	4	4	4	3	4	4	3	3	3	3	2	1	3	3	2	1	1	1	1	1	1	1	1	1	1	1	1	1	1	1	1	1	1	1	1	1		1
544	2	9	2	2	2	3	1	3	1	2	1	3	4	2	3	4	4	2	2	3	4	2	3	2	3	3	1	1	1	1	1	1	1	1	1	1	1	1	1	1	1	2	3	2	1	1	2	2	1
545	2	9	1	2	2	2	1	2	1	2	2	3	4	3	2	3	2	2	2	1	3	1	3	2	2	2	1	1	1	1	1	1	1	1	1	1	1	1	1	1	1	1	1	1	1	1	1		1
546	2	9	1	2	2	2	2	1	1	2	2	2	2	3	1	4	2	1	2	2	3	1	2	2	3	2	1	1	1	2	1	1	1	3	1	1	2	1	1	1	1	1	1	1	1	1	3	1	1
547	2	9	2	2	1	1	1	1	1	1	1	4	3	2	1	2	1	1	1	1	1	2	1	1	2	1	1	1	1	1	1	1	3	1	1	1	1	1	1	1	1	1	1	1	1	1	1		1
548	2	9	2	2	3	3	4	2	2	2	3	3	4	2	2	3	1	3	3	3	3	2	3	3	3	2	1	1	1	1	1	1	1	1	1	1	1	1	1	1	1	1	1	2	1	1	1		1
549	2	9	2	2	1	2	2	1	1	2	2	4	3	3	2	4	4	3	3	3	2	2	2	1	1	1	1	1	1	1	1	1	1	1	1	1	1	1	1	1	1	1	1	1	1	1	1		1
550	2	10	1	2	1	1	1	1	1	1	1	1	1	1	1	1	1	1	1	1	1	1	1	1	1	1	1	1	1	1	1	1	1	1	1	1	1	1	1	1	1	1	1	1	1	1	1		1
551	2	10	1	2	3	3	3	3	3	3	3	3	3	3	3	3	3	3	3	3	3	3	3	3	3	3	1	1	1	1	1	1	1	1	1	1	1	1	1	1	1	1	1	1	1	1	1		1
552	2	10	2	2	3	2	2	2	2	2	2	3	4	3	2	3	4	3	3	4	2	1	2	3	3	3	1	1	2	2	2	2	2	2	2	1	2	1	2	1	2	2	4	3	1	2	1		1
553	2	10	2	2	3	4	1	2	1	2	1	2	2	2	1	2	2	2	2	2	2	2	2	2	2	2	1	1	1	1	1	1	1	1	1	1	1	1	1	1	5	1	1	1	1	1	2	2	4
554	2	10	1	2	1	3	3	1	1	1	1	1	1	1	1	1	1	1	1	2	2	2	2	2	2	2	1	1	1	1	1	1	1	1	1	1	1	1	1	1	1	1	1	2	1	1	1		1
555	2	10	2	2	1	1	1	2	1	1	1	2	2	1	1	2	1	1	1	1	1	1	1	1	1	1	1	1	1	1	1	1	1	1	1	1	1	1	1	1	1	1	1	1	1	1	1		1
556	2	10	1	2	2	2	2	2	2	2	2	2	2	2	2	2	2	2	2	2	2	2	2	2	2	2	1	1	1	1	1	1	1	1	1	1	1	1	1	1	1	1	1	1	1	1	1		1
557	2	10	1	2	3	3	1	3	2	3	2	3	1	3	1	3	2	2	2	2	2	2	1	3	2	1	1	1	1	1	1	1	1	1	1	1	1	1	1	1	1	1	1	1	1	1	1		1
558	2	10	1	2	3	2	3	3	3	3	3	4	4	2	1	4	1	3	3	3	2	3	3	3	3	4	1	1	1	1	1	1	1	1	1	1	1	1	1	1	1	1	1	1	1	1	1		1
559	2	10	2	2	1	2	1	2	1	1	1	3	3	3	1	2	2	3	3	2	2	1	1	1	1	2	1	2	1	1	1	1	1	1	1	1	1	1	2	1	1	1	1	1	1	1	1		1
560	2	10	2	2	2	2	2	2	2	2	2	2	2	2	2	2	2	2	2	2	2	2	2	2	2	2	1	1	2	1	1	1	1	1	1	1	4	2	1	1	4	1	1	1	1	1	3	2	3
561	2	10	1	2	4	4	4	4	4	4	4	4	4	4	4	4	4	4	4	4	4	4	4	4	4	4	4	4	4	4	4	4	4	4	4	4	4	4	4	4	4	4	4	4	4	4	4	1	4
562	2	10	2	2	1	1	1	1	1	1	1	2	1	1	1	1	1	1	3	3	1	1	1	1	1	1	1	1	1	1	1	1	1	1	1	1	1	1	1	1	4	1	1	1	1	1	1		1
563	2	10	2	2	2	2	3	3	2	3	2	2	4	3	2	3	2	3	3	3	2	2	1	1	2	1	1	1	1	1	1	1	1	1	1	1	1	1	1	1	1	1	1	1	1	1	1		4
564	2	10	2	2	2	1	1	2	1	1	1	3	3	2	1	2	1	2	2	2	1	2	2	2	1	1	1	4	1	1	1	1	1	1	1	1	1	1	1	1	2	1	1	1	1	1	1		1
565	2	10	2	2	2	3	4	4	4	3	4	3	3	3	4	4	4	4	4	4	4	4	4	4	4	4	1	1	1	1	1	1	1	1	1	1	2	1	1	1	1	4	1	4	1	1	1		1
566	2	10	1	2	1	1	1	2	1	1	1	3	2	2	1	1	1	2	2	1	2	1	1	2	1	1	1	1	1	1	1	1	1	1	1	1	1	1	1	1	2	1	1	1	1	1	1		1
567	2	10	1	2	3	4	3	3	3	2	2	4	4	4	3	4	4	2	2	2	3	3	3	3	3	3	1	2	1	1	2	1	1	1	1	1	1	1	1	1	2	1	2	2	1	1	2	2	2
568	2	10	2	2	2	2	3	3	2	2	2	2	3	3	2	3	3	3	3	3	3	2	2	2	2	2	1	1	1	1	1	1	1	1	1	1	1	1	2	1	2	1	1	1	1	1	1		1
569	2	10	2	2	1	3	3	3	1	1	1	3	3	2	2	3	2	1	1	2	1	2	1	1	1	1	1	1	1	1	1	1	1	1	1	1	1	1	1	1	1	1	1	1	1	1	1		1
570	2	10	1	2	1	1	1	1	1	1	1	2	4	2	1	1	1	1	1	1	1	1	1	1	1	1	1	1	1	1	1	1	1	1	1	1	1	1	1	1	1	1	1	1	1	1	1		1
571	2	10	2	2	3	3	3	3	3	3	3	3	2	2	3	3	3	2	2	2	2	2	2	2	2	2	2	1	1	1	1	1	1	1	1	1	1	1	1	1	1	1	1	1	1	1	1		1
572	2	10	2	2	2	2	2	4	3	3	2	3	4	4	2	3	3	3	3	3	2	2	2	2	2	2	2	1	1	3	2	1	2	3	1	1	1	1	2	1	4	2	1	1	1	1	1		2
573	2	10	1	2	3	2	3	1	1	1	1	3	4	2	4	2	4	1	1	1	1	1	1	1	1	1	1	1	1	1	1	1	1	1	1	1	1	1	1	1	1	1	1	1	1	1	1		1
574	2	10	1	2	2	2	1	2	3	3	1	3	3	1	1	2	2	2	2	2	2	2	2	2	2	2	1	1	1	1	1	1	1	1	1	1	1	1	1	1	1	1	1	1	1	1	1		1
575	2	10	1	2	2	2	2	2	2	2	2	2	2	2	2	2	2	1	1	1	2	2	2	2	2	1	1	1	1	1	1	1	1	1	1	1	1	1	1	1	1	1	1	1	1	1	1		1
576	2	10	1	2	3	3	3	1	1	1	1	1	2	1	1	1	1	1	1	1	1	1	1	1	1	1	1	1	1	1	1	1	1	1	1	1	2	1	1	1	1	1	1	1	1	1	1		1
577	2	10	1	2	1	2	2	1	1	1	1	2	2	2	2	2	1	1	1	1	1	1	1	1	1	1	1	1	1	1	1	1	1	1	1	1	1	1	1	1	1	1	1	1	1	1	1		1
578	2	10	1	2	1	1	1	1	1	1	1	1	1	1	1	1	1	1	1	1	1	1	1	1	1	1	1	1	1	1	1	1	1	1	1	1	1	1	1	1	1	1	1	1	1	1	1		1
579	2	10	1	2	3	4	2	2	2	2	1	2	2	3	2	3	3	2	3	3	3	3	3	3	3	2	1	1	1	1	1	1	1	1	1	1	1	1	1	1	4	1	1	1	1	1	1		1
580	2	10	1	2	1	2	2	2	2	2	2	2	2	2	1	2	1	2	2	2	2	2	2	2	2	2	1	1	1	1	1	1	1	1	1	1	1	1	1	1	1	1	1	1	1	1	1		1
581	2	10	1	2	4	4	4	4	4	4	4	4	4	4	4	4	4	4	4	4	4	4	4	4	3	4	4	4	4	4	4	4	4	4	4	4	4	4	4	4	5	5	5	4	5	5	4	1	4
582	2	10	1	2	2	2	2	3	2	2	2	4	3	3	2	3	2	2	2	1	2	2	3	2	3	2	1	1	1	2	1	1	1	1	1	1	2	1	1	1	2	1	3	1	2	1	1		1
583	2	10	1	2	1	2	1	2	1	1	1	2	1	2	1	2	1	1	1	2	1	1	1	2	1	1	1	1	1	1	1	1	1	1	1	1	1	1	1	1	1	1	1	1	1	1	1		1
584	2	10	1	2	3	2	3	3	3	1	2	3	2	2	2	3	2	3	3	3	2	1	3	2	3	3	2	3	3	3	3	1	2	2	2	3	3	3	2	3	3	3	4	4	3	2	1		1
585	2	10	2	2	1	2	2	3	2	3	1	4	4	4	3	4	4	2	3	1	4	4	4	2	4	1	1	1	1	1	1	1	1	1	1	1	1	1	1	1	1	1	1	1	1	1	3	2	1
586	2	10	2	2	1	2	2	2	1	2	1	3	3	3	3	3	3	3	3	3	3	2	2	3	3	2	1	1	1	1	1	1	1	1	1	1	1	1	1	1	2	1	1	1	1	1	1		1
587	2	10	2	2	1	1	1	2	1	1	1	3	3	3	1	2	3	3	3	2	1	1	2	1	1	2	1	1	1	1	2	1	1	1	1	1	1	1	1	1	1	1	1	1	1	1	1		1
588	2	10	2	2	2	3	2	2	1	2	2	2	3	3	3	4	3	4	4	4	4	2	2	3	2	2	1	1	1	1	1	1	1	1	1	1	1	1	1	1	1	1	1	1	1	1	1		1
589	2	10	1	2	1	2	2	3	1	2	1	4	4	3	1	2	2	1	1	1	2	2	2	1	2	2	1	1	1	2	1	1	1	1	1	1	1	1	1	1	1	1	2	1	2	1	1		1
590	2	10	1	2	2	2	2	2	2	2	2	3	3	1	2	3	3	3	3	3	3	3	3	2	3	2	1	1	1	1	1	1	1	1	1	1	1	1	1	1	5	1	1	1	1	1	1		1
591	2	10	2	2	2	3	1	2	1	3	1	4	4	2	4	4	3	3	1	2	3	1	1	2	1	2	1	1	1	3	1	1	1	1	1	1	3	1	1	1	1	1	1	1	1	1	1		1
592	2	10	2	2	1	2	1	3	1	2	1	3	3	2	1	2	1	2	1	1	1	1	1	2	2	1	1	1	1	1	1	1	1	1	1	1	1	1	1	1	1	1	1	1	1	1	1		1
593	2	10	1	2	2	2	2	2	2	2	4	4	3	2	1	1	1	3	3	2	2	2	2	2	2	2	1	1	1	1	1	1	1	1	1	1	1	1	1	1	1	1	1	1	1	1	1		1
594	2	10	1	2	1	1	1	1	1	1	1	2	1	2	2	3	3	3	1	4	3	3	3	1	1	3	1	1	1	1	1	1	1	1	1	1	1	1	1	1	1	1	1	1	1	1	1		1
595	2	10	2	2	1	1	2	1	1	1	1	3	3	3	2	2	2	1	1	2	1	1	1	1	1	1	2	3	1	1	1	1	1	1	1	1	1	1	1	1	1	1	1	1	1	1	1		1
596	2	10	1	2	1	1	1	1	1	1	1	1	1	1	1	1	1	1	1	1	1	1	1	1	1	1	1	1	1	1	1	1	1	1	1	1	1	1	1	1	1	1	1	1	1	1	1		1
597	2	10	1	2	1	3	2	1	1	1	1	2	2	2	2	2	2	2	2	2	2	2	2	2	2	2	1	1	1	1	1	1	1	1	1	1	1	1	1	1	1	1	1	2	1	1	1		1
598	2	11	2	2	2	1	1	2	1	1	3	3	3	2	1	4	2	3	3	1	3	3	3	1	2	2	1	1	1	1	1	1	1	1	1	1	1	1	1	1	1	1	1	1	1	1	2	2	1
599	2	11	2	2	2	3	3	4	2	2	3	2	3	2	3	4	2	2	2	2	3	3	3	3	3	3	1	1	1	1	1	1	1	1	1	1	1	1	1	1	1	1	1	1	1	1	1		1
600	2	11	2	2	1	1	2	3	1	1	2	3	3	1	2	3	3	2	2	2	3	1	2	1	3	3	1	1	1	1	1	1	1	1	1	1	1	1	1	1	2	1	1	1	1	1	2	1	1
601	2	11	2	2	2	3	2	3	2	3	1	3	3	3	3	4	3	4	3	4	4	2	3	3	3	3	1	1	1	1	1	1	1	1	1	1	1	1	1	1	1	1	1	1	1	1	1		1
602	2	11	2	2	2	2	2	3	1	2	1	3	3	2	2	4	4	3	3	3	2	2	2	3	4	2	1	1	1	1	1	1	2	1	2	1	1	1	1	1	2	2	1	2	1	1	2	2	1
603	2	11	2	2	1	3	3	3	1	1	3	3	3	3	1	3	3	3	3	1	3	3	3	3	3	3	1	1	1	1	1	1	1	1	1	1	1	1	1	1	1	1	1	1	1	1	1		1
604	2	11	2	2	2	2	2	2	2	2	2	3	3	3	3	4	4	4	4	2	3	3	3	3	3	2	1	1	1	1	1	1	2	2	1	1	1	1	1	1	1	1	1	1	1	1	1		1
605	2	11	1	2	3	3	2	3	1	3	1	4	3	3	2	3	3	2	2	1	2	1	4	2	2	3	1	1	1	3	1	1	1	1	1	1	2	1	3	1	1	1	1	1	1	1	1		1
606	2	11	2	2	2	3	3	4	1	2	2	3	3	2	3	3	4	3	4	4	2	2	3	3	3	2	1	2	1	1	1	1	1	1	1	1	3	1	1	1	2	3	1	2	1	1	1		1
607	2	11	2	2	2	1	1	2	2	2	2	2	2	1	2	3	3	2	2	2	2	2	2	2	2	2	1	1	1	2	1	1	1	2	1	1	1	1	1	1	1	1	1	2	1	1	3	2	1
608	2	11	2	2	2	2	2	2	2	2	2	2	2	2	2	2	2	2	2	2	2	2	2	2	2	2	1	1	1	1	1	1	1	1	1	1	1	1	2	1	1	1	1	1	1	1	1		1
609	2	11	1	2	3	4	2	4	3	4	4	4	4	4	4	4	4	4	4	4	4	2	4	4	4	4	1	1	1	1	1	1	1	2	1	1	1	1	1	1	2	2	2	1	1	1	1		1
610	2	11	1	2	1	2	1	1	1	1	1	2	1	2	1	2	1	1	1	1	1	1	2	2	2	1	1	1	1	1	1	1	1	1	1	1	1	1	1	1	1	1	1	1	1	1	1		1
611	2	11	1	2	1	1	1	2	1	2	1	2	2	2	2	1	1	2	1	1	1	1	1	1	1	2	2	2	1	1	1	1	1	1	1	1	1	1	1	1	1	1	1	1	1	1	1		1
612	2	11	1	2	2	3	1	4	1	2	2	3	4	3	2	4	3	3	3	3	2	1	4	3	2	3	1	1	1	1	1	1	1	1	1	1	1	1	1	1	1	1	1	1	1	1	1		1
613	2	11	2	2	2	3	2	3	2	2	1	4	4	4	4	4	3	3	3	1	2	2	3	4	4	3	2	1	1	1	1	1	1	1	1	1	2	1	1	1	1	1	1	1	1	1	1		1
614	2	11	1	2	1	3	3	1	1	2	1	3	4	4	1	3	1	1	1	1	3	3	2	1	1	3	1	1	1	3	1	1	1	2	1	1	1	1	1	1	1	1	1	1	1	1	1		1
615	2	11	2	2	2	4	4	4	3	3	4	4	4	4	4	4	4	4	4	4	4	4	4	4	4	4	1	1	1	1	1	1	1	1	1	1	1	1	1	1	1	3	1	5	1	1	3	2	1
616	2	11	1	2	2	2	2	1	1	1	1	2	2	1	2	2	1	1	1	1	1	1	1	1	1	1	1	1	1	1	1	1	1	1	1	1	1	1	1	1	1	1	1	1	1	1	1		1
617	2	11	2	2	2	1	1	2	1	1	1	2	3	1	2	2	2	1	2	1	3	2	2	1	2	1	1	1	1	1	1	1	1	1	1	1	1	1	1	1	1	1	1	1	1	1	1		1
618	2	11	1	2	1	1	2	1	1	1	1	3	2	3	1	2	2	1	1	1	1	1	1	1	1	1	1	1	1	1	1	1	1	1	1	1	1	1	1	1	1	1	1	1	1	1	1		1
619	2	11	2	2	2	2	1	2	1	2	1	4	3	2	3	4	4	4	4	3	2	1	4	4	4	3	1	1	1	1	1	1	1	1	1	1	1	1	1	1	1	1	1	1	1	1	1		1
620	2	11	2	2	2	2	2	3	1	2	1	3	3	2	3	3	3	3	2	2	2	1	2	2	2	2	1	1	1	1	1	1	1	1	1	1	1	1	1	1	1	1	1	1	1	1	1		1
621	2	11	1	2	1	1	2	1	1	1	3	2	2	3	1	1	1	1	1	1	1	1	1	1	1	1	1	1	1	1	1	1	1	1	1	1	1	1	1	1	1	1	1	1	1	1	1		1
622	2	11	1	2	1	1	2	1	1	2	1	2	2	2	1	2	2	2	1	1	1	1	1	1	1	1	1	1	2	2	1	1	1	1	1	1	1	1	1	1	2	1	1	1	1	1	1		1
623	2	11	2	2	1	1	1	3	1	1	2	3	4	2	3	2	3	2	2	2	1	1	2	2	3	2	1	1	1	1	1	1	1	1	1	1	1	1	1	1	2	1	1	1	1	1	1		1
624	2	11	2	2	3	3	2	3	1	3	2	3	4	2	3	4	3	2	3	4	3	2	3	2	2	3	1	1	1	1	1	1	1	2	1	1	1	1	1	1	1	1	1	2	1	1	1		1
625	2	11	2	2	3	3	1	2	2	4	3	4	4	3	3	3	3	3	4	3	3	3	3	2	4	4	1	1	1	1	1	1	1	1	1	1	1	1	1	1	1	1	1	1	1	1	3	2	1
626	2	11	1	2	2	3	3	3	1	2	2	2	3	3	3	3	3	3	3	3	3	3	3	3	3	3	1	1	1	1	1	1	1	2	1	1	3	1	2	1	2	1	1	1	1	1	1		1
627	2	11	1	2	2	3	3	4	2	3	2	4	2	1	4	2	2	1	1	2	3	3	3	3	3	2	1	2	1	2	2	1	3	2	1	1	3	1	2	3	1	1	1	1	1	1	1		1
628	2	11	1	2	3	2	1	1	1	3	2	4	4	3	2	4	1	2	2	1	2	2	3	2	2	1	1	1	1	1	1	1	1	1	1	1	1	1	1	1	2	1	1	1	1	1	1		1
629	2	11	2	2	3	4	2	3	1	2	3	3	4	4	3	4	4	2	2	3	3	2	4	4	2	3	1	1	1	1	1	1	1	1	1	1	1	1	1	1	4	1	1	1	1	1	1		1
630	2	11	2	2	3	3	1	1	1	2	3	3	3	3	3	2	2	3	2	3	3	1	2	3	2	2	1	1	1	1	1	1	1	1	1	1	1	1	1	1	3	1	1	1	1	1	1		1
631	2	11	1	2	4	4	2	3	1	4	1	4	3	3	1	2	1	1	1	1	3	1	2	3	4	4	1	1	1	1	1	1	1	1	1	1	1	1	1	1	1	1	1	1	1	1	1		1
632	2	11	2	2	2	4	3	4	1	2	4	4	4	4	1	4	1	4	4	4	4	1	1	1	1	1	1	1	1	1	1	1	1	1	1	1	1	1	1	1	1	1	1	1	1	1	1		1
633	2	11	2	2	2	3	2	2	2	2	3	3	3	3	2	4	3	4	4	3	2	3	3	2	2	3	1	1	1	1	1	1	1	1	1	1	2	1	1	1	1	1	1	1	1	1	1		1
634	2	11	2	2	2	2	2	3	2	2	3	4	4	3	3	3	3	2	2	2	2	3	3	3	3	3	1	1	1	1	1	1	1	1	1	1	1	1	1	1	1	1	1	1	1	1	1		1
635	2	11	2	2	3	3	2	3	1	2	2	2	3	3	2	4	3	2	2	2	2	2	2	2	2	2	1	1	1	1	1	1	1	1	1	1	1	1	1	1	1	1	1	1	1	1	1		1
636	2	11	1	2	2	1	2	1	2	1	2	3	4	2	1	3	2	2	2	1	1	1	1	2	2	1	1	1	1	2	1	1	1	1	1	1	1	1	1	1	2	1	1	1	1	1	1		1
637	2	11	2	2	2	1	1	2	1	2	2	3	3	3	2	2	2	3	3	3	2	1	2	2	2	3	1	1	1	1	1	1	1	1	1	1	1	1	1	1	1	1	1	1	1	1	1		1
638	2	11	2	2	1	2	2	1	1	1	1	3	3	3	4	2	3	2	2	2	2	2	4	2	2	1	1	1	1	1	1	1	1	1	1	1	1	1	1	1	1	1	1	2	1	1	4	3	4
639	2	11	2	2	2	2	3	2	1	1	2	2	3	3	3	3	3	2	1	1	1	1	2	3	2	2	1	1	1	1	1	1	1	1	1	1	1	1	1	1	1	1	1	1	1	1	1		1
640	2	11	2	2	1	1	1	1	1	1	1	2	2	1	1	1	1	1	1	1	1	1	1	1	1	1	1	1	1	1	1	1	1	1	1	1	1	1	1	1	1	1	1	1	1	1	1		3
641	2	11	1	2	3	4	2	2	4	4	2	3	3	4	3	4	4	2	2	2	4	1	1	4	3	3	1	1	1	1	2	1	1	2	1	1	2	1	1	1	1	1	1	1	1	1	1		2
642	2	11	2	2	2	2	2	2	2	2	1	3	4	2	2	2	2	2	2	2	2	2	2	2	2	2	1	1	1	1	1	1	1	1	1	1	1	1	1	1	1	1	1	2	1	1	1		1
643	2	11	2	2	2	2	2	3	2	2	3	3	4	4	2	3	3	4	3	2	3	3	2	2	2	2	2	1	1	1	1	1	1	1	1	1	1	1	1	1	1	1	1	1	1	1	1		4
644	2	11	2	2	3	3	2	3	2	3	1	4	4	4	4	3	4	4	4	4	2	2	2	1	1	3	1	1	1	1	1	1	1	1	1	1	1	1	1	1	1	1	1	1	1	1	1		3
645	2	11	2	2	3	4	3	4	3	4	3	4	4	4	3	4	4	4	4	4	4	4	4	4	4	4	1	1	1	1	1	1	1	1	1	1	1	1	1	1	2	1	1	1	1	1	1		1
646	2	11	1	2	2	2	1	2	2	3	2	3	4	4	2	3	3	2	2	2	3	2	2	2	2	1	1	1	1	1	1	1	2	1	1	2	2	1	1	1	2	1	1	1	1	1	1		1
647	2	11	1	2	3	2	2	2	2	2	3	3	3	3	3	3	2	2	2	3	2	2	2	2	2	2	1	2	1	1	1	1	2	2	1	1	2	1	1	1	1	1	1	1	1	1	1		1
648	2	11	2	2	3	3	2	2	2	2	1	3	3	3	2	3	2	2	2	2	3	1	2	2	2	2	1	1	1	1	1	1	1	1	1	1	1	1	2	1	2	2	3	1	1	1	1		1
649	2	11	1	2	2	2	1	3	2	2	2	3	3	2	2	3	3	2	3	2	2	2	3	3	3	3	1	1	1	1	1	1	1	1	1	1	1	1	1	1	1	1	1	1	1	1	1		1
650	2	11	1	2	2	2	1	2	1	2	1	4	3	2	1	1	1	1	1	3	1	1	1	1	1	3	1	1	1	1	1	1	1	1	1	1	1	1	1	1	1	1	1	1	1	1	1		1
651	2	11	2	2	2	2	2	3	2	3	3	3	4	2	3	3	3	3	3	2	2	2	2	2	2	2	2	2	1	1	1	1	1	1	1	1	1	1	1	1	1	1	1	1	1	1	1		1
652	2	12	2	2	1	1	1	1	1	2	1	2	3	2	2	3	2	3	3	3	2	2	2	2	2	1	2	3	1	1	1	1	1	1	1	1	1	1	1	1	2	1	1	1	1	1	1		1
653	2	12	2	2	1	2	2	4	4	4	4	4	4	4	4	4	4	2	2	1	2	1	4	4	4	4	1	1	1	1	1	1	1	1	1	1	1	1	1	1	2	2	1	1	1	1	1		4
654	2	12	2	2	1	2	2	4	2	3	2	4	4	4	3	4	4	4	4	4	2	3	4	4	4	3	1	1	1	1	1	1	1	1	1	1	1	1	1	1	1	1	1	1	1	1	1		1
655	2	12	1	2	3	2	2	3	2	2	3	4	4	3	3	4	4	4	4	3	3	2	3	2	2	3	1	1	1	3	1	1	1	1	1	1	1	1	1	1	2	2	2	1	1	1	1		1
656	2	12	2	2	2	3	2	2	1	2	1	3	4	2	1	2	1	1	3	3	2	2	2	1	2	2	1	1	1	1	1	1	1	1	1	1	1	1	2	1	1	1	1	1	1	1	1		1
657	2	12	1	2	2	2	2	3	2	2	2	3	4	3	1	3	3	2	2	2	2	2	2	3	1	1	2	2	1	2	2	2	1	3	1	1	2	1	1	1	5	2	2	2	1	2	1		1
658	2	12	1	2	4	4	3	4	1	2	4	3	4	4	3	4	4	4	4	4	4	4	4	4	3	3	1	1	1	2	1	1	1	1	1	1	1	1	1	1	2	1	1	2	1	1	4	2	3
659	2	12	1	2	1	1	2	2	1	2	1	2	2	2	1	2	2	2	2	1	2	2	2	1	1	2	1	1	1	1	1	1	1	1	1	1	1	1	1	1	1	1	1	2	1	1	1		1
660	2	12	1	2	2	3	2	1	1	2	1	3	3	2	1	3	2	1	1	2	2	1	2	2	2	1	1	1	1	1	1	1	1	1	1	1	1	1	1	1	1	1	1	1	1	1	1		1
661	2	12	2	2	3	4	2	3	1	3	3	4	4	4	3	4	4	3	4	4	4	3	4	3	3	3	3	4	1	1	1	1	1	1	1	1	1	1	1	1	1	1	1	1	1	1	1		1
662	2	12	1	2	2	2	3	1	2	2	1	2	3	2	2	3	3	2	1	1	2	1	2	2	2	2	2	1	1	1	1	1	1	1	1	1	1	1	1	1	2	1	1	1	1	1	3	2	1
663	2	12	2	2	1	3	3	3	1	2	1	4	3	3	3	4	3	1	1	3	2	2	3	2	3	2	1	4	1	1	1	1	1	1	1	1	1	1	1	1	1	1	1	1	1	1	1		1
664	2	12	1	2	2	2	1	1	1	3	1	3	4	3	2	3	2	3	3	3	3	3	2	2	2	2	1	1	1	1	1	1	1	1	1	1	2	1	1	1	1	1	1	2	1	1	1		1
665	2	12	2	2	3	4	3	4	3	2	3	3	3	4	4	4	4	4	4	4	4	4	3	3	2	3	1	1	1	1	1	1	1	1	1	1	1	1	1	1	2	1	1	1	1	1	1		1
666	2	12	1	2	2	3	3	3	2	3	3	4	4	3	2	4	4	4	4	4	3	3	3	2	3	3	1	1	1	1	1	1	1	1	1	1	1	1	3	1	1	1	1	1	1	1	1		3
667	2	12	1	2	4	4	3	3	2	3	2	4	4	4	1	4	2	3	2	4	3	3	2	3	4	3	1	1	1	1	1	1	1	1	1	1	1	1	1	1	1	1	1	1	1	1	1		1
668	2	12	1	2	3	4	4	3	3	3	2	4	4	3	3	4	3	1	1	2	1	4	3	3	3	3	1	1	1	1	1	1	1	1	1	1	1	1	1	1	1	1	1	1	1	1	1		1
669	2	12	1	2	3	3	3	3	3	3	3	4	4	3	2	4	4	4	4	4	4	1	2	2	3	3	2	2	1	1	1	1	1	1	1	1	1	1	1	1	1	1	1	1	1	1	1		1
670	2	12	1	1	2	3	2	3	1	4	3	3	3	3	4	3	3	4	2	4	2	2	3	3	3	3	3	3	1	3	2	1	3	2	1	1	2	1	1	1	1	1	1	2	1	1	4	2	1
671	2	12	2	2	2	3	2	2	1	3	1	3	4	4	2	4	3	4	3	4	3	3	2	3	2	2	1	1	1	1	1	1	1	1	1	1	2	1	1	1	3	2	3	1	1	1	1		1
672	2	12	1	2	3	4	2	3	1	3	1	3	1	2	3	4	4	1	3	1	1	1	1	4	1	1	2	2	1	1	1	1	1	1	1	1	1	1	1	1	1	1	1	1	1	1	1		1
673	2	12	2	2	2	2	3	4	2	3	3	4	4	4	4	4	4	3	2	2	3	3	3	4	3	3	1	1	1	1	1	1	1	1	1	1	3	1	1	1	1	1	1	1	1	1	1		1
674	2	12	1	2	1	1	2	1	2	1	1	3	2	2	1	3	1	2	2	1	2	2	2	2	2	1	1	1	1	1	1	1	1	1	1	1	1	1	1	1	1	1	1	1	1	1	1		1
675	2	12	1	2	2	2	1	1	1	2	1	3	3	4	2	2	2	1	1	1	2	1	1	3	3	1	2	1	1	1	1	1	1	2	1	1	1	1	1	1	1	1	2	1	1	1	1		1
676	2	12	2	2	1	2	2	1	1	1	1	2	3	3	2	2	2	3	2	2	1	1	1	2	2	1	1	1	2	2	2	1	1	2	2	1	3	1	1	1	1	1	1	1	1	2	1		2
677	2	12	1	2	3	3	2	1	2	2	2	3	4	2	2	4	4	3	4	3	2	2	3	4	3	4	2	2	2	3	2	1	2	1	1	1	3	1	1	1	1	1	1	2	1	1	4	2	3
678	2	12	1	2	1	1	1	2	1	2	2	4	4	3	3	4	4	4	4	4	4	2	3	1	4	2	3	3	4	4	2	1	2	1	3	4	3	3	1	1	1	2	1	1	1	1	1		1
679	2	12	2	2	1	1	1	2	1	1	1	2	3	2	2	2	2	1	1	1	1	1	1	1	1	2	1	2	1	1	1	1	1	1	1	1	1	1	1	1	1	1	1	1	1	1	1		1
680	2	12	1	2	3	3	4	4	1	4	4	4	4	3	4	4	4	3	3	1	3	2	3	3	3	4	1	1	1	1	1	1	1	2	1	1	4	1	1	1	1	1	2	1	1	1	1		1
681	2	12	2	2	1	2	1	2	1	1	1	2	2	2	2	2	2	1	2	2	1	2	2	3	2	1	1	1	1	1	1	1	1	1	1	1	1	1	1	1	1	1	1	1	1	1	1		1
682	2	12	2	2	4	2	2	2	2	2	2	4	4	4	1	4	1	3	3	3	3	3	2	2	2	3	1	1	1	1	1	1	1	1	1	1	1	1	1	1	1	1	1	1	1	1	1		1
683	2	12	1	2	1	2	1	2	1	2	1	3	3	3	3	3	3	2	2	2	3	2	3	2	3	3	3	3	1	2	1	1	1	1	1	1	1	1	2	1	1	1	1	1	1	1	1		1
684	2	12	2	2	3	3	1	4	1	2	2	3	4	4	3	4	4	3	1	2	3	2	2	1	1	3	2	2	1	1	1	1	1	1	1	1	2	1	1	1	1	1	1	1	1	1	1		1
685	2	12	1	2	2	3	2	1	1	2	1	3	4	2	3	4	2	2	1	2	1	2	2	2	2	1	1	1	1	1	1	1	1	1	1	1	1	1	1	1	1	1	1	1	1	1	1		1
686	2	12	2	2	2	2	1	2	1	1	1	3	3	2	2	3	2	2	1	1	3	1	2	1	1	1	1	1	1	1	2	1	1	1	1	1	2	1	1	1	1	1	1	1	1	1	2	1	1
687	2	12	1	2	2	3	3	3	1	3	3	4	4	3	3	4	4	3	3	3	3	2	3	3	3	3	1	1	1	1	1	1	1	1	1	1	1	1	1	1	1	1	1	1	1	1	1		1
688	2	12	1	2	1	4	3	1	1	2	2	3	2	2	1	1	1	1	1	4	2	1	3	4	3	1	1	1	1	1	1	1	1	1	1	1	1	1	1	1	5	1	2	2	1	5	1		1
689	2	12	1	2	1	3	2	1	1	2	2	3	2	2	2	3	3	2	3	2	3	2	2	2	3	2	1	1	1	1	1	1	1	1	1	1	1	1	1	1	1	1	1	2	1	1	1		1
690	2	12	1	2	2	3	2	1	2	2	1	3	3	2	1	4	2	3	3	3	3	2	3	2	2	1	2	2	1	1	1	1	1	1	1	1	1	1	1	1	1	1	1	1	1	1	1		1
691	2	12	1	2	1	1	1	2	1	2	1	2	1	2	2	2	2	2	2	2	1	2	1	2	2	2	1	1	1	1	1	1	1	1	1	1	1	1	1	1	1	1	1	1	1	1	1		1
692	2	12	2	2	1	4	1	3	1	2	2	3	4	3	2	4	4	1	2	1	2	2	3	2	2	2	2	2	1	1	1	1	1	1	1	1	1	1	1	1	1	1	1	1	1	1	1		1
693	2	12	1	2	3	3	2	3	1	3	1	3	4	3	2	4	2	2	1	2	2	2	3	3	3	2	1	1	1	1	1	1	1	1	1	1	1	1	1	1	2	1	1	1	1	1	1		1
694	2	12	2	2	1	1	1	1	1	1	1	2	2	2	1	3	3	2	2	1	1	1	2	2	2	1	1	1	1	1	1	1	1	1	1	1	1	1	1	1	1	1	1	1	1	1	1		1
695	2	12	2	2	2	3	3	3	1	2	2	4	4	3	2	4	2	3	3	3	2	2	2	3	2	1	1	1	1	2	3	1	2	3	1	1	3	1	1	1	1	1	1	2	1	1	1		1
696	2	12	2	2	1	1	1	2	1	2	1	2	3	2	1	2	1	1	1	1	1	1	1	1	1	1	1	1	1	1	1	1	1	1	1	1	1	1	1	1	1	1	1	1	1	1	1		1
697	2	13	1	2	3	4	3	2	2	2	3	2	2	3	2	2	2	1	2	2	4	3	4	4	4	3	1	1	1	3	2	2	3	3	1	1	1	1	1	1	1	2	1	2	1	1	4	3	4
698	2	13	2	2	1	3	1	3	1	3	1	3	3	3	3	3	3	2	3	3	2	2	2	2	2	2	2	2	1	1	1	1	2	2	1	1	1	1	1	2	1	1	1	1	1	1	1		1
699	2	13	1	2	1	2	1	3	1	1	2	2	2	2	2	3	2	2	2	3	4	1	1	1	1	1	1	1	1	1	1	1	1	1	1	1	1	1	1	1	1	1	1	1	1	1	1		1
700	2	13	2	2	1	3	3	2	2	4	3	4	4	2	3	4	4	4	3	4	3	2	3	4	3	2	1	1	1	1	1	1	2	2	1	1	1	1	1	1	5	2	1	3	1	1	1		1
701	2	13	2	2	4	3	2	4	3	2	2	4	4	3	3	2	2	4	4	3	3	4	2	1	1	1	1	1	1	1	1	1	1	2	1	1	2	1	1	1	3	1	1	2	3	3	1		1
702	2	13	2	2	1	1	1	3	1	1	2	2	3	2	2	2	2	2	1	1	1	1	1	1	1	1	1	1	1	1	1	1	1	1	1	1	1	1	1	1	1	1	1	1	1	1	1		1
703	2	13	2	2	1	1	1	1	1	1	1	3	3	3	1	2	2	2	2	2	1	1	1	1	1	1	1	1	1	1	1	1	1	1	1	1	1	1	1	1	1	1	1	1	1	1	1		1
704	2	13	2	2	2	2	1	2	1	1	1	3	3	2	3	3	3	1	2	2	3	1	3	3	3	2	1	1	1	1	1	1	1	1	1	1	1	1	1	1	2	1	1	1	1	1	1		1
705	2	13	2	2	2	3	3	2	1	1	1	2	3	3	2	4	2	1	2	1	2	2	2	3	3	1	1	1	1	1	1	1	1	1	1	1	1	1	1	1	1	1	1	1	1	1	1		1
706	2	13	2	2	2	3	2	3	3	3	2	3	3	3	2	3	4	2	2	3	4	4	2	2	2	2	1	1	1	1	1	1	1	1	1	1	1	1	1	1	1	1	1	1	1	1	1		1
707	2	13	1	2	1	3	3	3	3	3	1	2	4	4	2	1	1	3	4	3	1	2	2	4	2	1	1	1	1	1	1	1	1	1	1	1	1	1	1	1	1	1	1	1	1	1	1		1
708	2	13	2	2	2	3	3	3	1	2	1	3	4	4	4	2	2	2	2	2	1	1	1	1	1	3	1	1	1	2	1	1	3	1	2	1	1	1	1	1	1	1	1	1	1	1	1		2
709	2	13	2	2	2	3	1	2	1	2	1	4	4	2	2	4	4	4	4	4	3	3	3	2	2	2	1	1	1	1	1	1	2	1	1	1	2	1	1	1	1	1	1	1	1	1	1		1
710	2	13	2	2	3	3	3	4	3	4	3	4	4	2	3	4	4	4	3	3	3	3	4	3	4	3	1	1	1	1	1	1	1	1	1	1	1	1	1	1	1	1	1	1	1	1	4	2	3
711	2	13	2	2	1	2	2	3	1	2	1	4	3	2	1	3	3	2	2	2	3	1	3	2	2	2	1	1	1	1	1	1	1	1	1	1	1	1	1	1	1	1	1	2	1	1	1		1
712	2	13	1	2	1	4	1	1	1	1	1	3	3	3	4	4	4	1	1	1	4	4	3	2	1	1	1	2	1	1	1	1	1	1	1	1	1	1	1	1	1	1	1	2	1	1	1		1
713	2	13	1	2	3	3	3	3	1	1	2	2	2	2	3	3	3	3	4	3	4	1	3	3	3	2	1	1	1	1	1	1	1	1	1	1	1	1	1	1	2	1	1	1	1	1	1		1
714	2	13	1	2	1	3	1	1	1	3	2	1	2	3	1	3	2	1	1	1	1	1	1	3	3	1	1	1	1	1	1	1	1	1	1	1	1	1	1	1	1	1	1	1	1	1	1		1
715	2	13	2	2	4	4	4	2	2	2	2	2	3	3	4	4	4	4	4	4	4	4	4	3	3	3	1	1	1	1	1	1	1	1	1	1	1	1	1	1	1	4	1	4	1	1	1		1
716	2	13	1	2	3	2	2	2	1	3	2	4	4	3	2	2	1	1	3	3	1	1	1	1	1	2	1	1	1	1	1	1	1	1	1	1	1	1	1	1	1	1	1	1	1	1	1		1
717	2	13	1	2	2	4	3	3	2	2	2	3	3	3	3	3	4	3	3	3	3	3	3	4	4	3	2	4	1	2	1	1	1	2	1	1	1	1	1	1	1	1	1	3	1	1	2	2	2
718	2	13	1	2	2	3	1	2	1	2	1	4	4	4	2	4	1	1	1	4	1	1	2	4	4	3	1	1	1	1	1	1	1	1	1	1	1	1	1	1	4	1	4	1	1	1	1		1
719	2	13	2	2	1	2	2	3	1	1	1	2	2	1	1	2	2	1	1	1	2	1	2	2	2	1	1	1	1	1	1	1	1	1	1	1	1	1	1	1	1	1	1	1	1	1	1		1
720	2	13	2	2	1	3	3	1	2	1	1	4	4	3	2	3	2	3	2	2	3	1	1	4	1	1	1	1	1	1	1	1	1	1	1	1	1	1	1	1	1	1	1	2	1	1	1		1
721	2	13	2	2	3	2	2	1	1	1	1	2	4	3	1	4	2	3	3	2	1	1	1	1	1	1	1	1	1	1	1	1	1	1	1	1	1	1	1	1	1	1	1	1	1	1	1		1
722	2	13	2	2	2	2	2	3	1	2	2	3	3	3	2	3	2	3	2	3	3	1	2	2	2	2	1	1	1	1	1	1	1	1	1	1	1	1	1	1	1	1	1	1	1	1	1		1
723	2	13	1	2	1	2	1	2	1	1	1	2	3	2	2	2	1	1	2	1	1	1	2	1	1	1	1	1	1	1	1	1	1	1	1	1	1	1	1	1	1	1	1	1	1	1	1		1
724	2	13	2	2	3	3	2	2	2	2	2	2	3	2	2	3	2	3	3	3	3	2	2	3	2	2	2	1	1	1	1	1	1	2	1	1	1	1	1	1	1	1	1	1	1	1	3	2	1
725	2	13	2	2	1	2	2	1	1	2	1	2	4	4	2	3	3	2	3	3	4	2	1	1	2	1	1	1	1	1	1	1	1	1	1	1	1	1	1	1	1	1	1	1	1	1	1		1
726	2	13	1	2	2	1	2	3	2	2	3	4	4	2	3	3	3	2	2	3	1	2	3	2	3	3	1	1	1	1	1	1	1	1	1	1	1	1	1	1	1	1	1	1	1	1	1		1
727	2	13	2	2	2	2	2	1	1	1	1	3	3	2	2	3	1	1	1	1	2	2	2	2	1	1	2	2	2	2	1	1	1	1	2	1	2	2	2	1	1	1	1	2	1	1	2	1	4
728	2	13	1	2	3	4	2	4	1	2	3	4	4	3	3	4	4	1	2	1	2	1	3	3	3	3	1	1	1	1	1	1	1	1	1	1	1	1	1	1	1	1	1	1	1	1	1		1
729	2	13	1	2	2	3	3	1	2	2	1	3	3	3	2	2	2	2	2	1	2	2	1	3	2	1	1	1	1	1	1	1	1	1	1	1	1	1	1	1	1	1	1	1	1	1	1		1
730	2	13	1	2	3	4	3	3	3	4	3	4	4	4	3	4	4	2	2	4	3	4	3	4	3	2	1	1	1	1	1	1	1	1	1	1	1	1	1	1	1	2	1	1	1	1	1		1
731	2	13	1	2	2	3	2	2	2	3	1	2	4	3	3	3	3	1	2	1	2	3	3	2	2	1	1	1	1	1	1	1	1	1	1	1	1	1	1	1	2	1	1	1	1	1	1		1
732	2	13	2	2	1	2	1	2	1	2	1	3	3	2	2	2	2	1	2	1	2	2	2	2	2	1	1	1	1	1	1	1	1	1	1	1	1	1	1	1	1	1	1	2	1	1	1		1
733	2	13	1	2	1	3	1	1	1	1	1	2	3	2	2	4	2	2	2	4	2	3	3	1	2	1	1	1	1	1	1	1	1	1	1	1	1	1	1	1	2	1	1	1	1	1	1		1
734	2	13	1	2	2	3	1	3	2	3	3	4	4	2	2	3	4	3	2	2	3	3	4	2	3	2	1	1	1	1	1	1	1	1	1	1	1	1	1	1	2	1	1	1	1	1	1		1
735	2	13	2	2	2	2	2	3	2	2	2	2	2	2	2	2	2	2	2	2	2	2	2	2	2	2	1	1	1	1	1	1	1	1	1	1	1	1	1	1	1	1	1	1	1	1	1		1
736	2	13	1	2	2	2	2	2	2	3	1	3	3	2	1	2	2	1	1	1	1	1	1	1	1	1	1	1	1	1	1	1	1	1	1	1	1	1	1	1	1	1	1	1	1	1	1		1
737	2	13	2	2	1	2	3	1	2	2	1	4	4	2	4	3	2	1	2	1	2	2	1	2	2	1	1	1	1	1	1	1	1	1	1	1	1	1	1	1	1	1	1	2	1	1	3	2	4
738	2	13	2	2	2	1	1	1	1	2	1	2	2	2	1	3	1	3	3	1	2	1	1	2	2	1	1	1	1	1	1	1	1	1	1	1	1	1	1	1	1	1	1	1	1	1	1		1
739	2	14	1	2	1	1	1	2	1	1	1	3	3	3	3	4	2	1	2	2	1	1	1	1	1	1	1	1	1	2	2	1	1	2	1	1	2	1	1	1	1	1	1	1	2	1	2	2	2
740	2	14	2	2	1	1	1	1	1	2	1	4	3	2	1	3	3	1	2	2	2	2	2	1	2	2	1	1	1	1	2	1	2	1	1	1	1	1	1	1	2	1	1	1	1	1	1		1
741	2	14	2	2	2	2	2	2	1	2	2	2	3	3	3	4	4	4	4	4	3	3	3	3	3	2	1	2	1	1	1	1	1	1	1	1	1	1	1	1	1	1	1	1	1	1	1		3
742	2	14	2	2	1	1	1	2	1	1	1	2	1	1	2	2	1	2	2	1	1	1	2	1	1	2	1	1	1	1	1	1	1	1	1	1	1	1	1	1	1	1	1	1	1	1	1		1
743	2	14	2	2	1	2	3	2	1	2	2	2	2	3	3	4	3	2	2	4	4	1	3	1	1	2	1	1	1	1	1	1	1	1	1	1	1	1	1	1	1	2	1	1	2	1	1		1
744	2	14	2	2	2	2	2	3	1	2	2	3	3	2	4	3	2	2	1	2	2	1	2	1	1	2	1	1	1	1	1	1	1	2	1	1	1	1	1	1	1	1	1	1	1	1	1		4
745	2	14	2	2	3	4	2	4	3	2	3	3	4	3	2	4	3	3	3	3	2	2	3	3	3	2	1	2	1	2	1	1	1	2	1	1	2	1	1	1	1	1	1	1	1	1	1		2
746	2	14	1	2	1	2	1	1	1	1	1	2	2	2	2	2	1	1	1	1	1	1	1	1	1	1	1	1	1	1	1	1	1	1	1	1	1	1	1	1	1	1	1	1	1	1	1		1
747	2	14	1	2	1	3	2	2	2	2	1	4	4	3	2	4	2	1	1	1	3	3	3	3	2	2	1	1	1	2	1	1	2	1	1	1	1	1	1	1	1	1	1	1	1	1	1		1
748	2	14	1	2	1	2	1	1	1	1	1	1	2	3	2	1	1	1	1	1	1	2	1	1	1	1	1	1	1	1	1	1	1	1	1	1	1	1	1	1	1	1	1	1	1	1	1		1
749	2	14	2	2	1	1	1	1	1	1	1	2	3	3	1	1	1	1	1	1	1	1	1	1	1	1	1	1	1	1	1	1	1	1	1	1	1	1	1	1	1	1	1	1	1	1	1		1
750	2	14	2	2	4	4	3	1	2	4	2	3	2	4	2	2	2	3	3	3	4	4	2	3	4	1	1	1	1	1	1	1	1	1	1	1	1	1	1	1	1	1	1	1	1	1	1		1
751	2	14	1	2	3	3	2	2	1	4	4	1	4	4	1	1	1	1	1	1	2	2	4	2	2	2	1	1	1	1	1	1	1	1	1	1	2	1	1	1	1	1	1	1	1	1	1		1
752	2	14	2	2	1	1	1	2	1	1	1	3	3	2	2	3	3	1	2	1	2	2	2	2	2	1	1	1	1	1	1	1	1	1	1	1	1	1	1	1	1	1	1	1	1	1	1		1
753	2	14	2	2	3	3	1	2	1	2	1	2	2	1	3	3	2	1	2	2	2	2	2	2	2	1	1	1	1	1	1	1	1	1	1	1	1	1	1	1	1	1	1	1	1	1	1		1
754	2	14	2	2	3	3	2	3	1	2	2	4	4	4	3	4	4	4	4	4	4	3	3	3	3	3	1	1	1	1	1	1	1	1	1	1	1	1	1	1	1	1	1	1	1	1	1		1
755	2	14	1	2	1	1	1	1	1	1	1	1	1	1	1	1	1	1	1	1	1	1	1	1	1	1	1	1	1	1	1	1	1	1	1	1	1	1	1	1	1	3	1	2	1	1	1		4
756	2	14	1	2	3	3	3	3	1	1	1	3	3	3	3	3	3	3	3	1	3	1	3	1	1	3	1	1	1	1	1	1	1	1	1	1	1	1	1	1	2	1	1	1	1	1	1		1
757	2	14	1	2	1	2	1	1	1	2	1	4	3	3	2	3	2	2	2	1	2	1	1	2	2	1	1	1	1	1	1	1	1	1	1	1	1	1	1	1	1	1	1	1	1	1	1		1
758	2	14	1	2	3	3	1	3	1	3	1	2	2	2	2	2	1	1	1	1	1	1	1	2	2	1	1	1	1	1	1	1	1	1	1	1	1	1	1	1	1	1	1	1	1	1	1		1
759	2	14	2	2	2	4	4	2	3	3	1	3	4	3	3	4	3	2	2	2	2	2	2	4	3	3	1	1	1	1	1	1	1	1	1	1	1	1	1	1	1	1	1	1	1	1	1		1
760	2	14	2	2	3	3	2	4	2	2	3	2	2	2	3	3	2	4	3	3	3	3	3	2	2	2	1	1	1	2	1	1	1	1	1	1	1	1	2	1	1	1	1	1	1	1	1		1
761	2	14	1	2	1	1	1	2	1	1	1	1	3	2	3	3	2	1	1	3	1	1	1	1	1	1	1	1	1	1	1	1	1	1	1	1	1	1	1	1	1	1	1	1	1	1	1		1
762	2	14	2	2	3	3	1	2	1	1	1	2	2	2	1	2	2	2	2	1	1	1	3	2	2	1	1	1	1	1	1	1	1	1	1	1	1	1	1	1	1	1	1	1	1	1	1		1
763	2	14	1	2	1	1	1	1	1	1	2	2	2	3	1	2	1	1	1	3	2	3	2	2	2	1	1	1	1	1	1	1	1	1	1	1	1	1	1	1	1	1	1	1	1	1	1		1
764	2	14	1	2	2	3	3	1	1	2	1	2	2	2	1	2	2	1	2	2	2	2	2	1	2	2	1	1	1	1	1	1	1	1	1	1	1	1	1	1	2	1	2	1	1	1	1		1
765	2	14	2	2	1	2	1	1	1	1	1	2	3	2	2	3	2	2	2	1	2	1	2	1	2	1	1	1	1	1	1	1	1	1	1	1	1	1	1	1	1	1	1	1	1	1	1		1
766	2	14	2	2	3	4	3	3	1	4	3	4	4	4	2	4	3	4	4	4	4	4	4	4	4	3	1	1	1	1	1	1	1	1	1	1	1	1	1	1	1	1	1	1	1	1	3	2	3
767	2	14	1	2	1	2	1	1	1	2	1	3	3	3	2	1	2	1	1	1	1	1	2	4	2	1	1	1	1	1	1	1	1	1	1	1	1	1	1	1	1	1	1	1	1	1	1		1
768	2	14	2	2	1	3	1	1	2	1	1	2	2	1	2	1	1	3	1	1	2	3	3	1	2	1	1	1	1	1	1	1	1	1	1	1	2	1	1	1	1	1	1	1	1	1	1		1
769	2	14	2	2	1	1	1	1	1	1	1	2	3	1	1	2	1	1	1	1	1	1	1	1	1	1	1	1	1	1	1	1	1	1	1	1	1	1	1	1	1	1	1	1	1	1	1		1
770	2	14	1	2	2	2	2	3	1	2	2	3	3	2	2	3	3	3	3	2	2	2	2	2	3	2	1	1	1	1	1	1	1	1	1	1	1	1	1	1	1	1	1	1	1	1	1		1
771	2	14	1	2	2	1	1	1	1	1	1	1	1	1	2	1	1	1	1	1	1	1	1	1	1	1	1	1	1	1	1	1	1	1	1	1	4	1	1	1	1	1	1	1	1	1	1		1
772	2	14	2	2	1	2	1	2	1	1	1	3	3	2	2	2	2	1	1	1	1	1	1	2	1	2	1	1	1	1	1	1	1	1	1	1	1	1	1	1	1	1	1	1	1	1	1		1
773	2	14	1	2	4	3	4	4	2	3	1	3	4	4	4	4	4	1	1	1	1	1	1	1	1	1	1	1	1	1	1	1	1	1	1	1	1	1	1	1	4	1	2	1	1	1	1		2
774	2	14	2	2	1	1	2	1	1	1	1	2	2	1	1	2	1	2	1	1	2	2	2	1	1	1	1	1	1	1	1	1	1	1	1	1	1	1	1	1	1	1	1	1	1	1	1		1
775	2	14	1	2	2	2	3	3	2	2	3	3	3	3	2	3	3	2	2	2	3	3	3	2	2	2	1	1	1	1	1	1	1	1	1	1	1	1	2	1	1	1	4	1	2	1	1		1
776	2	14	1	2	2	3	2	2	1	3	2	3	3	1	1	3	2	1	2	2	2	2	2	2	3	2	1	1	1	3	1	1	1	1	1	1	1	1	1	1	2	1	1	2	1	1	1		1
777	2	14	1	2	1	2	1	1	1	2	2	3	2	3	2	3	3	3	2	2	2	1	2	2	2	2	1	1	1	1	1	1	1	1	1	1	1	1	1	1	1	1	1	1	1	1	1		1
778	2	14	2	2	1	2	2	3	1	1	1	3	3	2	3	4	4	4	4	2	3	2	3	2	3	3	1	1	1	1	1	1	1	1	1	1	1	1	1	1	1	1	1	1	1	1	1		1
779	3	14	2	2	2	2	2	2	1	2	1	3	3	3	2	3	2	2	2	1	2	1	2	2	2	1	1	1	1	1	1	1	1	1	1	1	1	1	1	1	1	1	1	1	1	1	1		2
780	2	15	2	2	2	1	3	2	1	2	1	4	2	2	3	3	3	2	2	1	3	3	3	2	3	2	1	1	1	1	1	1	1	1	1	1	1	1	1	1	1	1	2	1	1	1	1		1
781	2	15	2	2	2	2	2	1	1	1	1	1	1	2	1	2	2	1	1	1	3	2	2	1	2	1	1	1	1	1	1	1	1	1	1	1	2	1	1	1	1	1	1	1	1	1	1		1
782	2	15	1	2	1	1	1	2	1	1	1	2	2	3	1	2	2	1	1	2	1	1	1	1	1	2	2	2	2	1	1	1	2	1	1	2	2	1	1	1	1	2	2	1	1	1	1		1
783	2	15	2	2	2	3	1	3	1	1	1	3	3	3	1	2	3	2	2	1	2	1	1	1	1	1	1	2	1	1	1	1	2	1	1	1	2	1	1	1	2	2	1	2	1	1	1		3
784	2	15	1	2	3	4	3	3	3	3	2	2	3	2	2	4	2	3	3	3	2	3	3	3	3	2	2	2	3	3	1	1	1	1	1	1	3	1	3	1	1	1	1	1	1	1	1		1
785	2	15	2	2	3	2	1	2	1	3	2	3	4	3	3	3	1	3	2	3	1	1	1	2	1	2	1	2	1	1	1	1	1	1	1	1	1	1	1	1	1	1	1	1	1	1	1		1
786	2	15	1	2	3	2	2	3	3	2	3	3	3	2	2	3	2	4	4	4	3	2	2	3	2	3	1	1	1	1	1	1	1	1	1	2	1	1	3	3	1	1	2	2	1	1	1		1
787	2	15	1	2	2	2	1	3	1	2	1	3	3	2	2	2	2	3	3	2	2	1	2	3	2	2	1	1	1	1	1	1	1	1	1	1	1	1	1	1	2	1	3	1	1	1	1		4
788	2	15	2	2	3	3	1	1	1	2	1	3	4	1	2	3	3	3	3	3	2	2	2	4	4	1	1	1	1	1	1	1	1	1	1	1	1	1	1	1	2	1	5	1	1	1	1		1
789	2	15	2	2	1	2	1	2	1	1	1	2	2	2	2	3	2	2	2	2	1	1	2	2	3	2	1	1	1	1	1	1	1	1	1	1	1	1	1	1	1	1	1	1	1	1	1		1
790	2	15	1	2	2	3	4	2	3	3	3	4	4	3	3	4	3	2	2	2	2	2	3	3	3	3	1	1	1	1	1	1	1	1	1	1	1	1	1	1	1	3	2	1	1	1	1		1
791	2	15	1	2	3	4	3	3	3	3	4	4	3	3	3	4	4	4	4	4	2	2	3	4	3	3	1	2	1	4	1	1	2	2	1	1	2	1	1	2	1	1	5	2	2	1	2	2	1
792	2	15	2	2	2	2	2	1	1	1	1	2	2	3	1	2	2	2	2	3	1	1	2	2	3	1	1	1	1	1	1	1	1	1	1	1	2	1	1	1	1	1	1	1	1	1	1		1
793	2	15	1	2	1	2	2	2	1	2	1	2	3	3	2	2	2	2	1	2	2	2	3	3	3	2	2	2	2	2	1	1	3	1	1	1	2	1	2	1	2	1	1	1	1	1	1		1
794	2	15	2	2	3	2	3	4	2	3	3	4	3	4	4	4	4	4	3	4	3	3	3	3	3	3	1	1	1	1	1	1	1	1	1	1	1	1	1	1	1	1	1	1	1	1	1		1
795	2	15	1	2	2	2	1	3	1	3	1	3	3	3	3	3	3	1	3	1	3	2	3	3	2	2	1	1	1	1	1	1	1	1	1	1	1	1	1	1	1	1	1	1	1	1	1		1
796	2	15	2	2	3	2	2	3	2	2	2	4	3	3	4	3	3	1	2	1	2	2	2	2	2	2	1	1	1	1	1	1	1	1	1	1	1	1	1	1	1	1	1	1	1	1	1		1
797	2	15	2	2	3	4	2	4	1	1	1	2	2	2	3	2	2	1	2	2	2	2	2	2	2	2	1	1	1	1	1	1	1	1	1	1	1	1	1	1	1	1	1	2	1	1	1		1
798	2	15	1	2	1	3	1	2	1	1	1	3	3	2	1	2	2	1	1	1	1	1	2	1	1	2	1	1	1	1	1	1	1	1	1	1	1	1	1	1	1	1	1	1	1	1	1		1
799	2	15	1	2	3	3	3	4	3	3	3	3	4	3	3	4	3	4	4	3	3	3	3	3	3	3	1	1	1	1	1	1	2	2	1	1	2	1	1	3	1	1	1	1	1	1	1		3
800	2	15	1	2	1	2	2	1	1	1	1	3	3	3	2	3	3	3	3	2	3	3	3	3	3	3	2	2	2	3	1	1	1	2	1	2	1	1	1	1	1	1	1	3	1	1	1		1
801	2	15	2	2	2	2	1	2	1	2	2	2	2	2	2	2	2	1	2	2	2	2	1	2	2	2	1	1	1	1	1	1	1	2	1	1	2	1	1	1	1	1	1	2	1	1	1		1
802	2	15	2	2	2	1	1	1	1	2	2	2	3	3	3	3	3	3	1	3	1	2	1	1	1	1	1	1	1	1	1	1	1	1	1	1	1	1	1	1	1	1	1	1	1	1	2	2	2
803	2	15	1	2	2	3	3	2	2	3	2	4	3	4	3	4	4	3	2	2	3	2	2	2	3	4	1	1	1	1	1	1	1	1	1	1	1	1	1	1	1	1	1	1	1	1	1		1
804	2	15	2	2	1	2	1	1	1	2	1	1	1	1	1	1	1	2	1	2	1	1	1	1	1	1	2	2	1	1	1	1	1	1	1	1	1	2	1	1	1	1	1	1	1	1	1		1
805	2	15	2	2	3	3	2	2	2	2	1	3	1	4	2	1	2	2	2	3	3	1	3	3	3	2	1	1	1	1	1	1	1	1	1	1	1	1	1	1	1	1	1	1	1	1	2	2	1
806	2	15	1	2	1	2	2	2	2	1	1	2	2	3	2	2	2	1	2	1	2	2	2	1	2	1	1	2	2	2	2	1	1	2	1	1	3	1	1	1	2	1	2	2	1	1	1		1
807	2	15	1	2	3	3	3	4	4	4	3	3	3	3	3	3	3	2	2	1	2	3	3	3	3	3	2	1	1	2	2	1	1	2	1	1	2	1	1	1	4	2	1	3	1	1	4	2	2
808	2	15	2	1	1	1	2	3	1	3	1	3	2	2	2	3	2	2	2	1	1	1	2	2	2	2	1	1	1	1	1	1	1	1	1	1	1	1	1	1	1	1	1	1	1	1	1		1
809	2	15	1	2	2	1	2	2	1	2	3	2	3	4	2	3	2	2	2	2	3	2	3	2	2	2	3	3	2	2	1	1	1	1	1	2	3	2	1	1	1	1	1	1	1	1	1		3
810	2	15	1	2	2	3	2	2	1	1	1	3	3	4	2	3	2	2	2	2	2	1	2	2	2	2	1	1	1	1	1	1	1	1	1	1	1	1	1	1	1	1	1	1	1	1	1		1
811	2	15	2	2	2	2	2	1	1	1	1	2	2	2	1	3	2	1	1	2	2	1	1	1	1	1	1	1	1	1	1	1	1	1	1	1	1	1	1	1	1	1	1	1	1	1	1		1
812	2	15	2	2	2	2	3	3	1	2	2	4	4	4	3	4	4	3	3	4	2	2	3	3	4	2	1	2	1	1	1	1	1	1	1	1	1	1	1	1	1	1	1	2	1	1	1		1
813	2	15	1	2	3	2	2	3	2	3	2	3	4	3	4	3	1	1	2	1	1	3	2	2	3	1	1	1	2	1	1	1	1	1	1	1	1	1	1	1	2	1	1	1	1	1	1		1
814	2	15	2	2	2	1	1	2	2	2	1	2	2	2	2	2	2	2	2	2	2	1	1	1	1	2	2	2	1	1	1	1	1	1	1	1	1	1	1	1	2	1	1	1	1	1	2	2	1
815	2	15	2	2	3	3	2	3	2	3	2	3	3	3	2	3	2	1	2	2	1	2	2	1	2	2	1	2	1	1	1	1	1	1	1	1	1	1	2	1	1	1	1	1	1	1	1		1
816	2	15	1	2	2	3	2	2	1	2	2	3	3	3	2	2	2	2	2	2	2	1	3	2	2	2	1	1	1	1	1	1	1	1	1	1	2	1	1	1	2	1	1	1	1	1	2	1	1
817	2	15	2	2	1	2	2	2	2	1	1	2	2	2	2	2	2	3	2	1	2	1	2	2	2	2	1	1	1	1	1	1	1	1	1	1	1	1	1	1	1	1	1	1	1	1	1		1
818	2	15	1	2	1	2	2	3	2	3	1	2	3	1	2	3	1	2	2	2	3	2	3	1	2	2	2	2	1	1	1	1	1	1	2	2	2	1	1	2	2	1	1	1	1	1	1		1
819	2	15	2	2	2	2	2	2	2	2	1	2	2	2	2	2	2	2	2	2	2	2	2	2	2	2	3	3	1	1	1	1	1	1	1	3	2	1	1	1	1	1	1	1	1	1	1		1
820	2	15	2	2	3	3	2	2	1	2	2	2	3	2	2	3	2	2	2	2	2	1	1	2	2	2	1	2	1	1	1	1	1	1	1	1	4	1	1	1	1	1	1	1	1	1	1		1
821	2	15	2	2	2	1	2	1	1	1	1	2	3	3	1	3	2	3	2	3	2	2	2	3	2	1	1	1	1	1	1	1	1	1	1	1	1	1	1	1	1	1	1	1	1	1	1		1
822	2	15	2	2	1	3	2	1	1	1	1	3	2	2	2	3	2	1	1	2	2	3	1	2	3	1	1	1	1	1	1	1	1	1	1	1	1	1	1	1	2	1	1	1	1	1	1		1
823	2	15	1	2	2	3	2	2	2	3	2	3	3	3	3	3	3	2	3	3	2	2	2	2	2	2	1	1	1	1	1	1	1	1	1	1	2	1	1	1	1	1	2	1	1	1	1		1
824	2	15	1	2	3	3	3	3	2	3	2	3	3	3	3	3	3	3	3	3	4	4	3	4	4	3	2	2	1	1	1	1	2	1	1	1	1	1	1	1	1	1	1	2	1	1	3	2	1
825	2	17	2	2	2	2	3	2	1	2	1	2	3	3	2	4	3	2	2	2	2	2	3	2	2	2	1	1	1	1	1	1	1	2	1	1	1	1	1	1	1	2	1	4	1	1	1		1
826	2	17	2	2	1	1	1	1	1	1	1	1	1	1	1	1	1	1	1	1	1	1	1	1	1	1	1	1	1	1	1	1	1	1	1	1	1	1	1	1	1	1	1	1	1	1	1		1
827	2	17	1	2	2	3	2	2	2	2	3	3	3	2	1	3	3	2	3	3	2	3	3	3	3	1	2	1	1	3	1	1	2	1	1	1	2	1	1	1	1	1	1	1	1	1	1		1
828	2	17	1	2	2	3	2	2	1	2	3	3	4	3	3	4	3	3	2	2	3	3	3	4	4	3	1	1	1	2	2	1	1	1	1	1	1	1	1	1	2	1	1	3	1	1	1		1
829	2	17	2	2	1	2	2	1	1	1	1	3	3	3	3	3	3	1	2	1	1	2	2	1	2	1	1	1	1	1	1	1	1	1	1	1	1	1	1	1	1	1	1	1	1	1	1		1
830	2	17	2	2	1	1	1	1	1	1	1	1	2	2	3	3	3	2	3	3	1	1	2	1	2	1	1	2	1	1	1	1	1	1	1	1	1	1	1	1	1	1	1	1	1	1	1		1
831	2	17	2	2	3	3	3	3	1	2	2	2	2	2	2	2	2	3	3	3	3	3	3	3	3	2	1	1	2	2	1	1	2	1	1	1	1	1	1	1	1	1	1	1	1	1	1		1
832	2	17	2	2	1	3	3	3	1	1	2	3	4	3	4	4	4	3	3	3	4	1	3	2	3	3	1	1	1	1	1	1	1	1	2	1	2	1	1	1	1	2	1	1	1	1	1		1
833	2	17	2	2	2	2	1	2	1	2	1	2	3	2	1	3	2	1	1	2	1	1	2	2	1	2	1	2	1	1	1	1	2	1	1	2	1	1	1	2	1	1	1	1	1	1	1		1
834	2	17	1	2	1	1	1	1	1	1	1	1	1	1	1	1	1	1	1	1	1	1	1	1	1	1	1	1	1	1	1	1	1	1	1	1	1	1	1	1	1	1	1	1	1	1	1		1
835	2	17	1	2	4	4	2	3	2	3	3	3	3	3	4	4	4	4	4	4	2	2	2	4	3	3	1	1	1	1	1	1	1	1	1	1	1	1	1	1	1	1	1	1	1	1	3	3	3
836	2	17	1	2	2	1	1	2	1	2	1	3	1	3	1	2	1	1	1	1	1	1	1	1	1	1	1	1	1	1	1	1	1	1	1	1	1	1	1	1	1	1	1	1	1	1	1		1
837	2	17	2	2	2	3	2	3	1	2	1	3	2	2	2	2	2	2	2	3	1	1	1	2	2	1	1	1	1	1	1	1	1	1	1	1	1	1	1	1	1	1	1	1	1	1	1		1
838	2	17	2	2	2	3	1	2	2	1	2	2	2	2	2	3	1	2	4	1	1	1	1	1	2	1	1	1	1	1	1	1	2	1	1	1	2	1	3	1	1	1	1	1	1	1	1		1
839	2	17	2	2	3	3	3	3	3	3	3	3	3	3	3	3	3	3	3	3	3	3	3	3	3	3	3	1	1	1	1	1	1	1	1	1	1	1	1	1	1	1	1	1	1	1	1		1
840	2	17	2	2	2	3	1	4	2	2	2	4	2	4	4	4	3	4	4	4	3	3	4	3	4	4	1	1	1	1	1	1	2	2	1	1	1	1	1	1	2	1	1	1	1	1	1		1
841	2	17	2	2	3	3	1	3	3	3	3	3	3	3	3	4	4	4	4	4	4	4	4	4	4	4	2	2	3	3	2	2	3	2	1	1	4	1	2	1	1	1	1	1	1	1	3	2	3
842	2	17	2	2	2	2	3	1	2	2	1	2	2	2	1	2	2	2	2	2	2	3	2	2	2	2	1	1	1	1	1	1	1	1	1	1	1	1	1	1	1	3	1	3	1	1	1		1
843	2	17	2	2	2	2	2	3	1	2	1	3	3	2	3	4	4	4	3	2	1	1	2	2	2	2	1	1	1	1	1	1	1	1	1	1	1	1	1	2	1	1	1	1	1	1	1		1
844	2	17	1	2	1	1	1	1	1	3	1	3	3	2	1	2	1	3	3	3	1	1	1	1	1	1	1	1	1	1	1	1	1	1	1	1	1	1	1	1	1	1	1	1	1	1	1		1
845	2	17	2	2	2	3	1	1	1	2	1	2	1	3	1	3	2	2	2	2	2	2	2	2	2	1	1	1	1	1	1	1	1	1	1	1	1	1	1	1	1	1	1	1	1	1	4	1	1
846	2	17	2	2	1	1	1	1	1	1	2	3	4	1	2	3	3	2	2	1	1	1	1	1	1	1	1	1	1	1	1	1	1	1	1	1	3	1	1	1	1	1	1	1	1	1	2	1	1
847	2	17	2	2	2	2	2	2	1	2	1	2	2	2	1	3	2	2	2	2	2	2	2	2	2	2	1	1	1	1	1	1	1	1	1	1	1	1	1	1	1	1	1	1	1	1	1		1
848	2	17	1	2	3	3	2	1	1	3	1	3	3	3	2	3	2	4	4	3	1	1	2	1	1	2	1	1	1	1	1	1	1	1	1	1	1	1	1	1	1	1	1	1	1	1	1		1
849	2	17	1	2	2	1	1	1	1	1	1	3	3	2	1	1	1	1	1	1	1	1	2	1	1	1	1	1	1	1	1	1	1	1	1	1	1	1	1	1	1	1	1	1	1	1	1		1
850	1	17	1	2	2	3	3	2	3	2	2	4	4	2	2	3	3	1	1	1	2	2	2	2	2	2	1	1	1	1	1	1	1	1	1	1	1	1	1	1	2	1	1	1	1	1	1		1
851	2	17	2	2	1	1	1	3	1	2	2	3	3	2	3	4	2	1	2	1	2	2	2	2	3	2	2	2	1	1	1	1	3	1	1	1	1	2	2	1	1	1	1	1	1	1	2	1	1
852	2	17	2	2	1	2	1	2	1	3	1	3	2	3	2	3	2	2	2	2	3	1	1	2	2	1	1	1	1	1	1	1	1	1	1	1	1	1	1	1	1	1	1	1	1	1	1		1
853	2	17	1	2	1	1	1	1	1	2	2	3	3	2	1	2	1	1	1	1	1	1	2	1	3	2	1	1	1	1	1	1	1	1	1	1	1	1	1	1	1	1	1	1	1	1	1		1
854	2	17	1	2	3	3	2	3	3	3	2	3	3	3	3	1	1	2	2	2	2	2	3	1	1	2	1	1	1	1	1	1	1	1	1	1	1	1	1	1	2	1	1	1	1	1	1		1
855	2	17	1	2	3	3	2	4	2	3	2	3	3	4	2	4	4	3	4	3	4	2	3	4	4	2	1	1	1	1	1	1	1	2	1	1	1	1	2	1	3	1	1	1	1	1	1		1
856	2	17	1	2	3	3	2	2	1	2	1	3	1	3	1	2	1	2	2	2	2	1	1	3	2	2	1	1	1	1	1	1	2	1	1	1	1	1	1	1	1	1	1	1	1	1	1		1
857	2	17	2	2	2	3	1	3	1	3	2	3	4	4	4	4	4	3	4	3	3	2	2	2	2	2	1	1	1	1	1	1	1	1	1	1	2	1	1	1	1	1	1	2	1	1	1		1
858	2	17	1	2	3	3	2	1	2	1	2	3	3	3	3	3	3	2	2	2	2	2	2	3	3	2	1	1	1	2	1	1	1	1	1	1	1	1	1	1	3	3	1	1	1	1	1		1
859	2	17	2	2	2	3	2	3	1	2	2	2	4	3	2	4	3	4	3	2	3	3	2	4	3	3	2	2	1	1	1	1	1	1	1	2	1	1	1	1	1	1	1	1	1	1	1		4
860	2	17	2	2	1	1	1	1	1	1	1	2	4	2	2	2	2	1	1	1	1	1	2	1	1	1	1	2	1	1	1	1	1	1	1	1	1	1	1	1	1	1	1	1	1	1	1		1
861	2	17	2	2	1	2	2	3	1	2	3	4	3	2	3	3	3	1	1	1	1	2	3	2	2	2	2	2	1	1	1	1	1	1	1	1	1	1	1	1	1	1	1	1	1	1	1		1
862	2	17	2	2	3	3	4	2	1	2	2	2	2	3	1	2	2	3	3	3	1	1	2	3	3	2	2	2	1	2	2	1	1	2	1	1	2	1	1	1	1	1	1	1	1	1	1		1
863	2	17	1	2	2	1	1	1	2	2	2	2	2	2	2	2	2	2	1	2	1	2	2	2	2	2	2	2	1	1	1	1	1	1	1	1	1	1	1	1	1	1	1	1	1	1	1		1
864	2	17	2	2	2	2	2	2	2	3	1	3	3	2	2	2	2	1	1	1	2	2	2	2	2	2	1	1	1	1	1	1	1	1	1	1	1	1	1	1	1	1	1	1	1	1	1		1
865	2	17	2	2	2	2	1	1	1	2	1	2	3	2	2	3	3	2	2	1	2	1	2	1	1	1	1	1	1	1	1	1	1	1	1	1	2	1	1	1	1	1	1	1	1	1	1		1
866	2	17	1	2	1	1	1	2	1	1	1	1	2	1	1	3	2	2	3	4	1	1	1	1	1	1	1	1	1	1	1	1	1	1	1	1	1	1	1	1	1	1	1	1	1	1	1		1
867	2	17	1	2	1	1	2	1	1	2	2	3	3	2	1	3	2	1	1	1	2	1	1	1	1	1	1	1	1	1	1	1	1	1	1	1	1	1	1	1	1	1	1	1	1	1	1		1
868	2	17	1	2	2	3	2	1	2	2	1	3	4	3	2	2	3	1	1	1	3	1	1	3	3	1	1	1	1	1	1	1	1	1	1	1	1	1	1	1	1	1	1	1	1	1	1		1
869	2	17	1	2	3	1	2	2	1	2	1	3	3	2	3	3	3	1	1	2	1	1	1	2	2	2	1	1	1	1	1	1	1	1	1	1	1	1	1	1	1	1	1	2	1	1	1		1
870	2	17	2	2	1	2	1	1	1	1	1	2	2	2	1	2	2	2	2	2	2	2	2	2	2	1	1	1	1	1	1	1	1	1	1	1	1	1	1	1	1	1	1	1	1	1	1		1
871	2	17	1	2	2	3	3	2	2	2	3	3	4	4	3	4	4	2	1	1	1	2	3	3	3	2	1	1	1	1	1	1	3	1	1	1	2	1	3	1	2	1	1	1	1	1	2	1	1
872	2	17	2	2	1	3	2	1	1	2	1	2	3	2	1	3	2	2	1	1	2	1	1	2	1	2	1	2	1	1	1	1	1	1	1	1	1	1	1	1	1	1	1	1	1	1	1		1
873	2	17	1	2	2	2	2	3	3	2	3	3	4	2	2	3	3	3	3	2	2	2	3	2	2	3	1	1	1	1	1	1	1	1	1	1	1	1	1	1	1	1	1	1	1	1	1		1
874	2	17	2	2	2	2	2	2	1	2	1	3	4	2	3	3	2	1	1	1	2	2	3	2	2	1	2	2	1	1	1	1	1	1	1	2	1	1	2	1	1	1	1	1	1	1	1		1
875	2	17	1	2	2	3	1	1	1	2	1	3	3	2	2	3	3	3	3	2	2	1	1	2	2	1	1	2	2	2	1	1	1	2	2	2	2	2	2	1	1	1	1	1	1	1	1		1
876	2	17	1	2	2	3	2	2	2	2	3	3	4	4	2	4	4	4	4	4	2	3	3	3	3	4	1	1	1	1	1	1	1	1	1	1	1	1	1	1	2	1	1	1	1	1	1		1
877	2	17	1	2	2	3	1	2	1	2	1	2	3	1	2	4	3	3	2	2	3	2	2	4	2	1	1	1	1	2	1	1	1	1	1	1	1	1	4	1	1	1	1	1	1	1	1		1
878	2	17	2	2	3	1	4	4	1	3	1	4	4	4	4	4	4	1	1	1	1	2	3	2	4	2	3	3	1	1	2	1	3	1	1	1	4	1	2	1	2	2	1	3	1	1	1		1
879	2	17	2	2	2	2	1	2	1	1	1	3	2	2	1	3	2	3	3	3	2	1	2	1	1	1	1	1	1	1	1	1	1	1	1	1	1	1	1	1	1	1	1	1	1	1	1		1
880	2	21	2	2	2	3	3	3	2	2	3	4	4	4	3	4	4	4	4	4	4	3	3	4	4	3	1	1	1	1	1	1	1	1	1	1	1	1	1	1	1	1	1	2	1	1	3	2	1
881	2	21	2	2	3	3	2	2	2	2	1	2	3	3	3	3	3	2	2	2	2	3	3	2	2	3	1	1	1	2	1	1	1	1	1	1	1	1	1	1	1	1	2	2	1	1	4	2	4
882	2	21	2	2	3	4	3	3	3	1	1	2	4	3	4	4	4	2	2	2	3	2	4	3	4	3	1	1	1	1	1	1	1	1	1	1	1	1	1	1	1	1	1	1	1	1	1		1
883	2	21	2	2	3	3	3	3	2	3	2	4	4	4	3	4	3	3	3	3	3	3	3	2	2	3	1	1	1	1	1	1	1	1	1	1	1	1	1	1	1	1	1	1	1	1	1		1
884	2	21	2	2	3	2	2	3	2	2	2	2	3	3	3	4	2	2	2	3	2	2	2	2	2	3	1	1	1	1	1	1	1	1	1	1	1	1	1	1	1	1	2	2	1	1	1		1
885	2	21	1	2	1	1	1	3	1	2	1	3	2	2	2	3	1	2	3	3	2	2	2	1	2	1	1	1	1	1	1	2	3	1	1	1	1	1	1	1	2	1	1	3	2	1	2	1	1
886	2	27	2	2	2	4	3	4	4	4	3	4	4	3	3	4	4	4	4	4	4	4	3	3	3	3	1	1	1	1	1	1	2	1	1	1	1	1	1	1	1	1	1	2	1	1	4	3	3
887	2	27	2	2	3	4	3	2	2	3	2	3	3	2	3	4	3	2	2	3	2	3	2	3	2	3	1	1	2	3	1	2	1	2	2	1	2	1	1	2	1	1	1	1	2	1	1		1
888	2	27	2	2	1	1	2	1	1	1	1	3	3	2	1	2	2	1	1	1	2	2	2	2	2	2	2	2	2	3	1	2	2	1	2	2	1	2	1	1	1	2	1	2	1	1	3	2	2
889	2	27	2	2	3	3	2	3	3	3	3	4	3	4	3	4	4	4	4	4	4	4	3	3	4	3	1	1	1	1	1	1	1	1	1	1	1	1	1	1	1	1	1	1	1	1	1		1
890	2	27	1	2	3	3	2	4	3	3	3	4	4	3	3	4	4	3	4	4	4	4	4	4	4	4	2	1	3	4	3	2	4	4	2	1	3	1	1	1	5	1	1	1	1	1	1		1
891	2	27	2	2	2	2	2	3	2	2	2	3	4	2	3	4	2	3	3	2	4	3	3	3	3	3	1	1	1	1	1	1	1	1	1	1	1	1	1	1	1	1	1	1	1	1	1		1
892	2	27	2	2	3	3	2	2	2	3	2	3	4	3	2	4	4	4	4	4	4	4	3	3	4	2	1	2	1	1	1	1	1	1	1	1	2	1	2	1	1	1	1	1	1	1	1		1
893	2	27	2	2	2	2	2	4	1	2	2	2	2	2	2	2	2	2	2	3	4	3	3	2	3	2	1	1	1	1	1	1	1	1	1	1	1	1	1	1	1	1	1	1	1	1	1		1
894	2	27	1	2	1	4	3	3	3	3	2	3	3	3	2	3	4	3	3	3	3	3	3	3	3	3	1	1	1	1	1	1	1	1	1	1	1	1	1	1	1	1	1	1	1	1	1		1
895	2	27	2	2	2	2	2	2	2	2	3	3	4	4	4	4	4	4	4	4	4	4	4	4	4	4	2	1	1	2	1	1	2	2	1	1	3	1	1	1	2	2	2	1	1	1	1		1
896	2	27	1	2	1	1	1	1	1	1	1	1	1	1	1	1	1	1	1	1	1	1	1	1	1	1	1	1	1	2	1	1	1	1	1	1	2	1	1	1	1	1	1	1	1	1	1		1
897	2	27	2	2	2	2	3	3	2	3	2	3	3	3	3	3	3	3	3	3	2	2	2	2	2	3	2	1	1	1	1	1	1	1	1	1	1	1	1	1	1	1	1	1	1	1	1		1
898	2	27	2	2	1	2	2	2	1	2	1	3	4	3	1	3	1	2	2	3	3	3	2	3	3	2	1	2	1	1	1	1	1	1	1	1	1	1	1	1	1	2	1	1	1	1	1		1
899	2	27	2	2	4	4	4	3	3	4	3	4	4	4	4	4	4	4	4	4	4	4	3	4	4	4	3	2	4	4	1	4	4	4	4	1	4	2	1	1	3	5	5	5	2	1	1		1
900	2	27	2	2	1	1	1	1	1	1	1	2	2	2	1	3	1	1	1	1	2	1	1	1	1	1	1	1	1	1	1	1	1	1	1	1	1	1	1	1	1	1	1	1	1	1	1		3
901	2	27	1	2	1	1	3	1	2	1	1	2	1	4	1	1	1	1	1	1	1	1	1	1	1	1	1	1	1	1	1	1	1	1	1	1	1	1	1	1	2	1	1	1	1	1	1		1
902	2	27	2	2	2	2	3	3	2	2	1	2	2	3	3	3	2	2	2	2	2	3	3	1	1	2	2	2	1	3	2	3	2	1	1	1	1	1	1	1	1	2	1	2	1	1	1		1
903	2	27	2	2	1	1	1	1	1	1	1	3	3	2	2	3	3	2	2	2	2	2	2	1	1	1	1	2	1	1	1	1	1	1	1	1	1	1	1	1	1	1	1	1	1	1	1		1
904	2	27	2	2	1	2	2	2	1	1	1	3	3	1	1	2	2	1	1	1	2	3	1	1	1	1	1	1	1	1	1	1	1	1	1	1	1	1	1	1	1	1	1	2	1	1	1		1
905	2	27	2	2	1	2	2	2	2	3	1	2	3	2	3	2	3	2	2	3	2	2	2	2	1	1	1	1	1	1	1	1	3	1	1	1	2	1	1	1	1	1	1	2	1	1	1		1
906	2	27	2	2	1	1	1	3	1	3	1	3	4	3	1	4	4	4	4	4	4	4	3	1	3	3	2	2	1	1	1	1	1	1	1	1	1	1	1	1	1	2	1	1	1	1	1		1
907	2	27	2	2	3	4	3	3	1	4	3	4	4	3	2	3	3	4	4	4	4	3	2	3	3	2	1	1	1	1	1	1	1	2	1	1	1	1	1	1	2	1	1	1	1	1	1		4
908	2	27	2	2	3	3	1	2	1	2	1	2	2	1	1	3	2	1	2	1	1	1	1	1	1	1	1	1	1	1	1	1	1	1	1	1	2	1	1	1	1	1	1	1	1	1	1		1
909	2	27	2	2	4	4	3	4	3	4	3	4	4	2	3	4	3	4	4	2	4	4	4	2	3	4	1	1	1	1	1	1	1	1	1	1	1	1	1	1	1	1	1	1	1	1	1		3
910	2	27	1	2	1	4	2	2	1	4	3	1	2	3	3	3	2	2	3	4	4	1	2	4	4	1	3	3	1	4	2	1	1	4	4	1	3	4	3	1	1	1	2	1	1	1	1		4
911	2	27	2	2	1	3	1	3	1	4	3	4	4	3	3	4	4	4	4	4	4	4	4	4	4	4	1	1	1	1	1	1	1	1	1	1	1	1	1	1	1	1	1	1	1	1	1		1
912	2	27	2	2	1	2	1	1	1	1	1	2	3	2	1	2	1	3	3	2	1	1	1	1	1	1	1	2	1	1	1	1	1	1	1	1	2	1	1	1	1	1	1	1	1	1	2	1	1
913	2	27	2	2	2	2	2	2	2	2	2	2	2	2	2	2	2	2	3	3	2	2	2	2	2	2	2	2	1	1	1	1	1	1	1	1	1	1	1	1	1	1	1	1	1	1	1		1
914	2	27	1	2	3	3	3	2	3	3	2	3	3	3	2	3	2	4	2	3	2	3	3	3	3	2	1	1	1	1	2	1	2	1	1	1	1	1	2	1	1	1	1	1	1	1	1		1
915	2	27	2	2	2	2	2	2	2	2	2	2	2	2	2	3	3	3	3	3	3	3	3	3	3	2	1	1	1	1	1	1	1	1	1	1	1	1	1	1	1	1	1	1	1	1	1		1
916	2	27	1	2	2	2	1	1	1	3	1	2	3	2	1	2	2	3	3	2	1	1	1	2	1	1	1	1	1	2	1	1	1	1	1	1	1	1	1	1	1	1	1	1	1	1	1		1
917	2	27	2	2	4	3	4	4	4	4	4	4	4	3	4	4	4	4	4	4	4	4	2	2	4	4	1	1	1	1	1	1	2	1	1	1	1	1	1	1	1	1	1	2	1	1	1		1
918	2	27	2	2	2	3	3	3	3	2	3	4	4	4	4	4	4	3	3	4	4	4	4	4	4	4	1	1	1	1	1	1	1	1	1	1	1	1	1	1	1	1	1	2	1	1	2	1	1
919	2	27	2	2	2	3	3	2	2	2	2	3	3	3	2	3	3	3	3	2	3	3	3	2	3	2	1	1	1	4	1	1	1	1	1	1	4	1	1	1	2	2	2	2	1	1	1		1
920	2	27	1	2	1	1	1	1	2	2	1	2	3	3	3	3	3	2	2	2	1	2	2	2	2	2	1	1	1	3	2	1	1	3	1	1	1	1	1	1	2	1	2	2	1	1	1		1
921	2	27	2	2	1	1	1	1	1	1	1	1	1	1	2	3	3	1	1	1	1	1	3	1	2	1	2	1	1	4	2	1	1	1	1	1	2	2	1	1	1	1	5	2	1	1	1		1
922	2	27	1	2	2	1	2	1	1	2	2	3	3	3	2	3	2	2	3	3	3	3	3	3	3	3	1	1	1	2	1	1	1	1	1	1	2	1	1	1	4	1	1	1	1	1	1		1
923	2	27	1	2	2	2	2	4	4	3	4	4	3	1	1	4	2	4	4	4	3	4	3	3	2	3	1	1	1	4	2	1	2	4	1	1	3	1	4	4	3	2	1	3	1	2	1		1
924	2	27	1	2	1	1	2	2	1	1	2	3	3	3	2	3	2	3	2	2	3	3	3	2	3	3	1	1	1	1	1	1	1	1	1	1	1	1	1	1	1	1	1	1	1	1	1		1
925	2	27	2	2	1	1	1	1	1	1	1	4	4	1	1	2	1	2	1	2	1	1	1	1	1	2	1	1	1	3	1	1	1	1	1	1	1	1	1	1	4	1	4	1	1	1	1		1
926	2	27	2	2	2	3	2	2	2	2	2	3	3	3	2	3	3	3	3	3	3	3	2	2	2	2	1	1	1	2	2	1	2	2	1	1	1	1	1	1	1	1	1	2	1	1	1		1
927	2	21	2	2	1	1	1	1	1	2	1	3	3	1	1	2	1	1	1	1	1	1	1	1	2	1	1	1	1	1	1	1	1	1	1	1	2	1	1	1	2	1	1	1	1	1	1		1
928	2	21	1	2	2	2	2	2	1	2	1	2	4	2	3	3	3	1	1	2	1	1	1	3	3	1	1	1	1	1	1	1	1	1	1	1	1	1	1	1	2	1	1	1	1	1	1		1
929	2	21	1	2	1	1	1	1	2	2	1	1	2	1	1	1	1	1	1	1	2	2	1	2	1	2	1	1	1	1	1	1	1	1	1	1	1	1	1	1	1	1	1	1	1	1	1		1
930	2	21	2	2	2	3	2	3	2	2	2	3	3	3	3	3	3	2	3	3	2	2	2	2	3	3	1	1	1	1	1	1	2	1	1	1	1	1	1	1	2	1	1	1	1	1	1		1
931	2	21	2	2	1	4	3	3	1	1	1	2	2	2	3	3	3	2	3	4	4	1	3	3	3	2	1	1	1	2	2	1	2	2	2	1	2	1	2	1	2	1	1	2	1	1	1		1
932	2	21	2	2	3	3	2	3	1	2	2	2	3	3	3	3	3	3	3	3	4	3	2	3	3	2	1	1	1	1	1	1	1	1	1	1	1	1	1	1	1	2	1	2	1	1	1		1
933	2	21	1	2	2	1	1	2	1	3	1	4	3	3	2	3	3	4	4	4	2	1	1	3	2	2	1	1	1	1	1	2	2	1	1	1	1	1	1	1	2	1	1	2	1	1	1		1
934	2	21	1	2	1	2	2	2	1	2	1	1	4	2	1	2	1	1	1	2	1	1	1	1	1	1	1	2	1	2	1	1	2	1	1	1	2	1	2	1	1	1	1	1	1	1	1		1
935	2	21	1	2	1	1	1	1	1	1	1	1	1	1	1	1	1	1	1	1	1	1	1	1	1	1	1	1	1	1	1	1	1	1	1	1	1	1	1	1	1	1	1	1	1	1	1		1
936	2	21	2	2	1	1	1	1	1	2	1	2	2	1	1	1	1	1	1	1	1	1	1	1	1	1	1	1	1	1	1	1	1	1	1	1	1	1	1	1	1	1	1	1	1	1	1		1
937	2	21	1	2	1	1	1	1	1	1	1	2	2	2	1	2	1	1	1	1	2	1	1	1	1	1	1	1	1	1	2	1	1	1	1	1	1	1	1	1	1	1	5	1	1	1	1		1
938	2	21	1	2	1	1	1	3	2	3	2	4	3	3	3	3	2	1	1	1	1	4	2	1	2	3	1	1	1	1	1	1	1	1	1	1	1	1	1	1	1	1	1	1	1	1	1		1
939	2	21	1	2	2	2	1	1	1	1	1	1	2	2	2	2	2	2	2	1	1	1	1	1	1	1	1	1	1	1	1	1	1	1	1	1	1	1	1	1	1	1	1	1	1	1	1		1
940	2	21	2	2	1	1	1	1	1	1	1	1	2	1	1	2	1	1	1	1	2	2	2	2	2	1	1	1	1	1	1	1	1	1	1	1	1	1	1	1	5	1	1	1	1	1	1		1
941	2	21	2	2	2	2	1	2	1	1	2	2	3	2	1	3	2	1	1	1	2	1	2	1	1	2	1	1	1	1	1	1	1	1	1	1	1	1	1	1	1	1	1	1	1	1	1		1
942	2	21	1	2	2	2	1	1	1	1	1	2	3	2	1	2	1	2	2	2	1	1	1	2	2	1	1	2	1	2	2	1	1	1	1	1	2	1	1	1	1	1	1	1	1	1	1		1
943	2	21	2	2	1	1	1	2	1	1	1	3	3	1	1	2	1	1	1	1	1	1	1	2	2	1	3	3	1	1	1	1	1	1	1	1	1	1	1	1	2	1	1	1	1	1	1		1
944	2	21	2	2	2	2	2	2	2	2	3	2	3	3	2	3	2	2	2	2	1	2	1	2	2	2	1	1	1	1	1	1	1	1	1	1	1	1	1	1	1	1	1	1	1	1	1		1
945	2	21	2	2	2	1	1	2	1	2	1	2	3	1	2	1	2	1	1	2	1	1	1	1	1	1	1	2	1	2	2	1	1	1	1	1	1	1	1	1	1	1	1	1	1	1	1		3
946	2	21	1	2	1	1	1	2	2	1	1	3	3	2	1	3	3	2	2	1	2	2	2	2	2	1	1	1	1	1	1	1	1	1	1	1	1	1	1	1	1	1	1	1	1	1	1		1
947	2	21	2	2	1	1	1	2	1	1	2	2	2	3	3	3	3	1	1	2	1	2	2	2	2	3	1	1	1	2	1	1	1	1	1	1	1	1	1	1	5	1	1	1	1	1	1		1
948	2	21	2	2	1	1	1	2	1	1	1	2	2	1	1	2	2	2	2	2	2	2	1	2	2	1	1	1	1	1	1	1	1	1	1	1	1	1	1	1	1	1	1	1	1	1	1		1
949	2	21	1	2	2	2	2	2	2	2	2	3	3	2	2	2	2	2	2	2	2	2	2	2	2	2	2	2	1	3	1	1	1	3	1	1	3	1	1	1	1	1	1	1	1	1	1		4
950	2	21	1	2	1	1	1	1	1	1	1	1	1	1	1	1	1	1	2	1	1	1	1	1	1	1	1	1	1	1	2	2	1	1	1	1	1	1	1	1	5	1	1	1	1	1	1		1
951	2	21	1	2	2	2	2	2	1	1	1	3	3	2	3	2	2	3	2	1	1	1	2	1	1	2	1	2	1	2	1	1	1	1	2	1	2	2	1	1	1	1	1	1	1	1	1		1
952	2	21	1	2	1	1	1	1	1	1	1	2	3	3	2	3	2	2	2	1	2	1	1	1	1	1	1	1	1	2	1	1	1	1	1	1	1	1	1	1	2	1	1	1	1	1	1		1
953	2	21	1	2	1	2	2	2	2	2	2	3	3	2	3	3	2	2	2	2	2	2	2	2	2	2	1	1	1	1	1	1	1	1	1	1	2	1	1	1	2	1	1	1	1	1	1		1
954	2	21	1	2	1	1	1	1	1	1	1	1	1	1	1	1	1	1	1	1	1	1	1	1	1	1	1	1	1	1	1	1	1	1	1	1	1	1	1	1	1	1	1	1	1	1	1		1
955	2	21	2	2	3	3	2	3	1	1	1	4	3	4	4	4	3	1	1	3	2	1	2	3	2	1	1	1	1	1	1	1	2	2	1	1	2	1	1	1	1	1	1	1	1	1	1		1
956	2	21	2	2	2	2	2	3	1	2	1	2	2	2	2	3	2	3	2	2	2	2	2	2	2	2	1	1	1	1	1	1	1	1	1	1	1	1	1	1	1	1	1	1	1	1	1		1
957	2	21	1	2	2	1	2	3	1	3	1	4	4	2	2	3	3	1	1	3	1	3	2	2	2	3	1	2	1	1	1	1	1	1	1	1	2	1	1	1	1	1	1	1	1	1	1		1
958	2	21	1	2	2	2	1	1	1	2	1	2	1	1	1	1	1	1	1	1	1	1	1	1	1	1	1	1	1	1	1	1	1	1	1	1	1	1	1	1	1	1	1	1	1	1	1		1
959	2	21	1	2	1	2	1	3	1	2	1	4	4	3	1	4	2	2	2	4	1	1	1	2	2	2	1	1	1	1	1	1	1	1	1	1	1	1	1	1	1	1	1	1	1	1	1		1
960	2	21	2	2	1	1	1	1	1	1	1	2	2	1	2	2	1	1	1	1	1	1	1	1	1	1	1	1	1	1	1	1	1	1	1	1	1	1	1	1	1	1	1	1	1	1	1		1
961	2	21	2	2	1	1	1	1	1	1	1	2	2	2	2	2	2	1	1	1	2	1	1	1	1	1	1	2	1	1	1	1	1	1	1	1	1	1	1	1	1	1	1	1	1	1	1		1
962	2	21	1	2	1	1	1	1	1	2	1	3	3	3	2	4	3	1	1	2	1	2	2	2	2	2	1	1	1	1	1	1	1	1	1	1	1	1	1	1	1	1	1	1	1	1	1		1
963	2	21	1	2	1	1	1	2	1	1	1	2	3	2	1	2	1	1	1	2	1	1	1	2	1	1	3	3	1	1	1	1	1	1	1	1	2	1	1	1	1	1	1	1	1	1	1		1
964	2	21	2	2	1	1	1	1	1	1	1	2	4	3	2	2	2	2	2	2	2	1	2	2	2	2	1	1	1	1	1	1	1	1	1	1	1	1	1	1	1	1	1	1	1	1	1		1
965	2	21	1	2	1	1	1	1	1	1	1	1	1	1	1	2	2	1	1	1	1	2	1	1	1	1	1	1	1	1	2	1	1	1	1	1	2	1	1	1	5	1	1	1	1	1	1		1
966	2	21	2	2	3	3	2	2	2	3	2	2	3	3	3	3	3	3	3	3	3	2	2	3	3	3	1	1	1	2	1	1	1	1	1	1	1	1	1	1	3	1	1	1	1	1	1		1
967	2	21	2	2	1	1	1	1	1	1	1	2	3	2	1	2	2	1	1	1	1	1	1	1	1	1	1	1	1	1	1	1	1	1	1	1	1	1	1	1	1	1	1	1	1	1	1		1
968	2	21	2	2	1	1	2	2	2	2	2	2	2	2	2	2	2	2	2	2	2	2	2	2	2	2	1	1	1	2	1	1	1	1	1	1	2	1	1	1	2	1	1	1	2	1	1		1
969	2	21	1	2	2	3	1	3	2	2	1	3	4	2	3	3	3	2	2	3	2	2	1	2	2	1	1	1	1	1	1	1	1	1	1	1	2	1	1	1	1	1	1	1	1	1	1		1
970	2	21	1	2	1	2	2	3	2	3	1	3	2	2	4	1	1	1	1	1	1	2	2	3	3	1	1	2	1	4	1	1	1	1	1	1	1	1	1	1	2	1	1	1	1	1	1		1
971	2	21	2	2	1	1	1	1	1	1	1	3	3	1	2	1	1	1	1	1	1	1	1	1	1	1	1	1	1	1	1	1	1	1	1	1	2	1	1	1	1	1	1	1	1	1	1		1
972	2	21	2	2	1	1	1	1	1	1	1	1	1	1	1	2	1	1	1	1	2	1	1	1	1	1	1	2	1	1	1	1	1	1	1	1	1	1	1	1	1	1	1	1	1	1	1		1
973	2	21	1	2	1	1	2	2	1	1	1	2	2	2	2	3	2	1	1	1	1	1	1	1	1	1	1	1	1	1	1	1	1	1	1	1	1	1	1	1	1	1	1	1	1	1	1		1
974	2	21	1	2	3	2	2	1	2	2	2	3	3	3	2	2	3	2	2	3	2	2	2	2	2	2	1	1	1	1	1	1	1	1	1	1	1	1	1	1	1	1	1	1	1	1	1		1
975	2	21	2	2	1	1	1	1	1	1	1	1	1	1	1	1	1	1	1	1	1	1	1	1	1	1	1	1	1	1	1	1	1	1	1	1	1	1	1	1	1	1	1	1	1	1	1		1
976	5	3	1	2	1	3	1	1	1	1	1	1	2	4	1	1	2	1	1	4	2	2	1	1	1	1	1	1	1	1	1	1	1	1	1	1	1	1	1	1	2	1	1	1	1	1	1		1
977	5	3	2	2	4	4	4	4	2	3	4	4	4	4	2	4	4	4	4	4	4	4	4	3	3	4	1	2	1	1	1	1	2	1	1	1	1	1	1	1	2	1	1	2	1	1	4	2	1
978	5	3	1	2	2	4	2	3	1	2	3	4	3	1	2	3	3	2	2	2	3	2	2	2	3	3	2	1	1	1	1	1	1	1	1	2	3	1	4	1	1	1	1	1	1	1	1		1
979	5	3	2	2	3	3	2	3	2	3	2	4	4	3	3	4	4	3	3	3	3	2	2	3	3	3	1	1	1	1	1	1	1	1	1	1	1	1	1	1	2	1	1	1	1	1	1		1
980	5	3	2	2	2	2	1	3	1	1	1	3	4	2	2	3	2	2	2	2	1	1	2	2	2	2	1	1	1	1	1	1	1	1	1	1	1	1	1	1	1	1	1	1	1	1	1		1
981	5	3	1	2	2	1	1	1	1	3	1	3	3	3	2	3	1	1	1	1	1	1	1	3	1	1	1	1	1	1	1	1	1	1	1	1	1	1	1	1	1	1	1	1	1	1	1		1
982	5	3	2	2	1	3	1	2	3	4	4	4	3	4	1	1	2	1	1	1	1	1	1	2	1	1	1	2	1	1	1	1	2	1	1	1	2	1	1	1	1	1	1	1	1	1	1		1
983	5	3	1	2	3	3	2	4	1	2	2	4	3	3	3	3	3	2	3	3	3	2	3	2	3	1	1	1	1	1	1	1	1	1	1	1	1	1	1	1	1	1	1	1	1	1	1		1
984	5	3	1	2	1	1	1	2	1	2	2	3	4	3	3	4	3	2	2	1	2	2	3	2	2	2	1	1	1	1	1	1	1	1	1	1	1	1	1	1	1	1	1	1	1	1	1		1
985	5	3	1	2	1	3	2	2	3	3	3	4	4	3	4	4	4	3	3	4	3	2	3	4	3	2	3	2	2	4	3	1	3	4	4	1	2	1	2	1	4	2	5	2	2	1	2	1	3
986	5	3	2	2	3	3	2	2	1	3	3	4	3	2	2	3	3	1	2	2	3	3	3	3	2	2	1	1	1	1	1	1	1	1	1	1	1	1	1	1	1	1	1	1	1	1	1		1
987	5	3	2	2	2	3	2	2	1	2	1	3	4	3	4	4	3	3	3	3	2	1	1	2	2	2	1	1	1	1	1	1	1	1	1	1	1	1	1	1	1	1	1	1	1	1	1		1
988	5	3	2	2	3	3	3	2	2	2	1	3	3	3	3	3	3	2	3	2	3	3	3	2	2	2	1	1	1	1	1	1	1	1	1	1	1	1	1	1	2	1	2	1	1	1	2	1	1
989	5	3	1	2	1	3	1	1	1	1	1	3	3	3	1	3	2	2	2	2	2	1	1	2	1	1	1	2	1	2	1	1	1	1	1	1	1	1	1	1	1	1	1	1	1	1	1		1
990	5	3	1	2	1	1	2	3	1	2	3	3	3	3	1	1	2	1	1	3	3	1	1	3	3	3	3	3	1	1	1	1	1	1	1	1	1	1	1	1	2	1	1	2	1	1	1		1
991	5	3	2	2	2	4	3	3	2	2	2	3	3	3	2	3	3	2	3	3	3	3	3	3	3	3	1	1	1	1	1	1	1	1	1	1	2	1	1	1	1	1	1	1	1	1	1		1
992	5	3	2	2	1	2	2	3	1	4	2	4	4	4	4	4	4	3	2	4	3	1	4	4	4	4	1	2	1	1	1	1	1	3	1	2	4	1	1	1	1	1	1	1	1	1	2	2	1
993	5	3	2	2	1	1	2	2	1	1	1	3	4	3	2	4	4	4	4	4	2	1	2	3	4	2	1	1	1	1	1	1	1	1	1	1	1	1	1	1	1	1	1	1	1	1	1		1
994	5	3	1	2	2	3	2	2	1	2	3	3	3	3	2	3	2	2	2	2	2	1	2	3	3	3	1	1	1	1	1	1	1	2	1	1	3	1	1	2	2	1	1	1	1	1	1		1
995	5	3	1	2	3	3	3	3	2	3	2	4	3	3	3	3	3	2	2	2	3	3	4	3	3	1	1	1	1	2	1	1	1	2	1	1	1	1	1	1	2	1	2	2	1	1	1		1
996	5	3	1	2	1	2	3	2	2	2	2	3	3	3	2	4	3	2	2	2	2	3	2	3	2	2	1	1	1	2	1	1	2	2	1	1	2	1	3	1	2	1	2	1	1	1	1		1
997	5	3	2	2	3	3	4	3	3	3	3	2	4	3	2	4	4	3	1	3	4	4	4	3	2	2	1	1	1	1	1	1	1	2	1	1	2	1	1	1	1	1	1	1	1	1	1		1
998	5	3	1	2	3	4	2	1	2	2	2	3	2	4	1	4	3	2	3	3	2	1	2	2	2	2	1	1	1	1	1	1	1	1	1	1	1	1	1	1	2	1	1	1	1	1	1		1
999	5	3	1	2	1	2	1	1	1	2	1	3	4	2	2	4	2	1	1	2	1	2	2	1	2	2	1	1	1	1	1	1	1	1	1	1	1	1	1	1	1	1	1	1	1	1	1		1
1000	5	3	1	2	1	1	1	3	1	1	2	2	3	2	3	2	2	1	1	1	2	1	2	2	2	1	2	3	1	2	1	2	2	1	1	1	3	1	1	1	2	1	2	1	3	1	1		1
1001	5	3	2	2	2	1	1	3	1	2	2	3	4	1	2	3	2	2	1	3	1	1	3	2	3	3	1	1	1	1	1	1	1	1	1	1	1	1	2	1	1	1	1	2	1	1	1		1
1002	5	3	2	2	1	2	2	2	1	2	1	3	3	2	2	2	2	1	2	2	2	2	2	2	2	2	1	1	1	1	1	1	1	1	1	1	1	1	1	1	1	1	1	1	1	1	1		4
1003	5	3	1	2	2	3	1	2	3	3	2	2	2	2	2	4	4	3	2	3	4	3	3	2	3	2	1	1	1	2	1	1	1	1	1	1	1	1	1	1	1	1	1	1	1	1	1		3
1004	5	3	1	2	2	2	2	3	1	2	2	3	3	2	3	3	3	3	3	3	3	2	3	2	3	3	1	2	1	2	1	1	1	3	1	1	1	1	1	1	2	1	1	1	1	1	1		1
1005	5	3	2	2	3	3	2	4	1	2	1	4	4	4	2	3	2	3	3	3	3	2	2	4	3	3	1	1	1	2	1	1	1	1	1	1	1	1	1	1	2	1	1	1	1	1	1		1
1006	5	3	1	2	3	3	2	2	2	3	2	3	4	4	4	4	4	4	3	4	2	2	3	3	2	2	1	2	1	1	1	1	2	1	1	1	1	1	1	1	2	1	1	1	1	1	1		2
1007	5	3	2	2	2	3	3	3	1	2	2	4	4	3	4	4	4	4	4	3	4	3	3	3	4	2	1	1	1	1	1	1	1	2	1	1	1	1	1	1	1	1	1	2	1	1	1		1
1008	5	3	2	2	3	4	2	2	3	2	1	4	4	4	4	4	4	3	4	4	4	4	3	3	3	3	1	1	1	1	1	1	1	1	1	1	1	1	1	1	2	1	1	2	1	1	1		1
1009	5	3	1	2	2	3	2	2	1	1	2	3	3	3	4	4	4	1	1	2	3	3	4	4	3	1	1	1	2	2	1	1	2	1	2	1	1	1	1	1	1	1	2	2	1	1	1		1
1010	5	3	2	2	3	3	2	4	2	4	3	4	4	4	4	4	4	4	4	4	3	2	4	4	4	3	1	1	1	1	1	1	1	1	1	1	1	1	1	1	2	1	1	1	1	1	1		1
1011	5	3	1	2	2	3	3	2	1	2	1	3	4	4	2	2	2	1	2	3	2	1	1	3	2	1	1	1	1	1	1	1	1	1	1	1	1	1	1	1	2	1	1	1	1	1	1		1
1012	5	3	1	2	2	2	2	2	2	2	2	3	3	2	3	3	3	2	2	2	2	2	2	2	2	2	1	1	1	1	1	1	1	1	1	1	1	1	1	1	1	1	1	1	1	1	1		1
1013	5	3	1	2	1	3	2	3	1	2	2	4	2	3	3	4	3	2	2	2	2	2	3	2	2	2	1	1	1	1	1	1	1	1	1	1	1	1	1	1	2	1	1	1	1	1	3	2	1
1014	5	3	1	2	1	1	1	1	1	3	1	1	3	3	4	4	4	1	1	2	1	3	4	2	4	1	1	1	1	1	1	1	1	1	1	1	1	1	1	1	2	1	1	1	1	1	1		4
1015	5	3	1	2	2	3	1	2	3	3	3	4	4	2	2	3	2	3	3	3	4	2	3	2	4	3	1	1	1	1	1	1	1	1	1	1	2	1	1	1	2	1	1	1	1	1	1		1
1016	5	3	2	2	2	3	2	2	2	2	2	3	3	3	4	4	4	3	3	2	3	2	3	3	3	2	1	4	2	2	1	1	1	2	1	1	3	2	1	1	2	1	2	1	1	1	3	1	3
1017	5	3	2	2	2	3	3	2	3	2	1	4	4	3	2	4	2	2	3	2	4	3	2	3	3	2	1	1	1	2	1	1	1	1	2	1	1	1	1	1	1	1	1	2	1	1	1		1
1018	5	3	1	2	3	4	1	2	1	3	3	4	4	4	2	4	1	4	2	2	3	2	3	2	2	2	1	1	2	2	1	1	1	2	2	1	2	1	2	1	1	1	2	1	1	1	1		1
1019	5	3	1	2	1	2	1	2	1	2	1	3	3	2	2	4	3	1	2	2	2	1	3	2	3	2	1	1	1	1	1	1	1	1	1	1	1	1	1	1	2	1	1	1	1	1	1		1
1020	5	3	1	2	2	3	1	3	2	1	1	3	2	1	1	1	1	1	2	2	2	1	2	2	1	2	1	1	1	1	1	1	1	1	1	1	1	1	1	1	2	1	1	1	1	1	1		1
1021	5	3	2	2	2	2	2	3	3	3	2	4	4	2	2	4	3	4	4	3	3	2	2	3	3	3	1	2	1	1	1	1	1	1	1	1	1	1	1	1	1	1	1	1	1	1	1		1
1022	5	8	2	2	1	1	1	1	1	2	3	2	2	1	1	1	1	1	1	3	1	1	2	1	1	1	1	2	1	3	1	1	1	1	1	1	1	1	1	1	1	1	1	1	1	1	2	2	1
1023	5	8	2	2	3	3	3	3	3	2	3	4	4	4	4	4	4	4	4	3	4	3	4	3	3	4	2	2	1	2	1	1	2	2	1	2	2	1	2	1	2	1	1	2	1	2	1		2
1024	5	8	2	2	3	3	3	2	3	3	3	4	2	2	2	4	3	4	2	2	2	3	2	2	2	3	1	1	1	3	1	1	1	3	1	1	2	1	2	1	2	2	2	2	1	1	1		1
1025	5	8	1	2	2	2	2	3	1	2	2	2	2	2	3	3	3	2	2	1	2	2	1	2	1	2	1	1	1	1	1	1	1	2	1	1	3	1	1	1	2	1	1	1	1	1	1		1
1026	5	8	2	2	1	2	1	3	2	2	1	3	4	2	1	3	2	2	2	1	1	1	2	3	3	2	1	1	1	1	1	1	1	1	1	1	1	1	2	1	1	1	2	2	1	1	2	1	1
1027	5	8	2	2	2	3	2	3	2	3	2	4	3	3	3	4	4	3	3	3	2	3	3	2	2	3	1	1	1	1	1	1	1	2	1	1	2	1	1	1	2	1	1	2	1	1	1		1
1028	5	8	2	2	3	3	2	4	1	2	2	3	3	3	4	4	4	3	4	2	4	4	4	1	2	2	1	1	1	1	1	1	1	1	1	1	1	1	1	1	1	1	1	1	1	1	1		1
1029	5	8	2	2	2	3	2	3	3	2	2	3	2	3	3	4	4	3	4	2	3	3	3	3	3	3	1	1	1	1	2	1	1	1	1	1	2	1	1	1	1	3	1	3	1	1	3	2	3
1030	5	8	2	2	3	2	2	3	1	1	2	2	2	1	2	2	2	2	2	1	2	2	2	1	1	2	1	1	1	1	1	1	1	1	1	1	1	1	1	1	1	1	1	1	1	1	1		1
1031	5	8	1	2	2	2	1	1	2	4	1	3	3	1	2	1	1	2	2	1	1	1	3	1	1	3	1	1	1	1	1	1	1	1	1	1	1	1	1	1	1	1	1	1	1	1	1		1
1032	5	8	2	2	2	2	2	3	1	4	4	4	4	2	1	4	4	1	2	1	4	4	4	2	4	4	1	1	1	1	1	1	1	1	1	1	2	1	1	1	1	2	1	2	1	1	1		1
1033	5	8	2	2	2	2	1	3	1	2	1	3	4	2	4	4	3	1	2	2	3	1	2	2	3	2	1	1	1	1	1	1	1	1	1	1	1	1	1	1	2	1	1	2	1	1	1		1
1034	5	8	1	2	2	3	2	4	2	2	3	3	4	3	3	3	3	4	4	4	4	3	3	3	4	3	1	2	1	1	1	2	2	4	1	1	2	1	1	2	1	1	1	1	1	1	1		1
1035	5	8	2	2	2	1	1	1	1	1	1	2	2	1	2	2	1	2	3	2	1	1	1	1	1	1	1	1	1	1	1	1	1	1	1	1	1	1	1	1	1	1	1	2	1	1	1		1
1036	5	8	1	2	1	3	2	3	1	2	3	4	4	3	3	3	3	3	2	1	3	2	3	2	3	2	1	1	1	1	1	1	1	1	1	1	1	1	1	1	1	1	1	1	1	1	1		1
1037	5	8	2	2	4	2	3	2	3	3	2	4	4	3	2	4	4	4	4	3	4	3	4	2	3	3	2	2	1	1	1	1	1	2	1	1	2	1	1	1	2	1	1	1	1	1	2	2	3
1038	5	8	1	2	4	3	2	4	4	3	1	4	3	2	3	4	3	3	3	4	3	3	1	2	2	1	1	1	1	1	1	1	1	1	1	1	2	1	1	1	1	1	1	1	1	1	1		1
1039	5	8	2	2	1	1	1	1	1	1	1	2	2	2	1	1	1	1	1	2	2	1	1	1	1	1	1	1	1	1	1	1	1	1	1	1	1	1	1	1	1	1	1	1	1	1	1		1
1040	5	8	2	2	3	2	2	3	2	3	3	4	4	3	1	4	2	3	4	3	4	4	3	1	3	1	1	1	1	1	1	1	1	1	1	1	2	1	1	1	1	1	1	1	1	1	1		1
1041	5	8	2	2	2	2	1	1	1	2	1	3	3	2	2	2	2	1	3	3	2	1	2	1	2	1	1	1	1	1	1	1	1	1	1	1	1	1	1	1	2	1	1	1	1	1	1		1
1042	5	8	2	2	2	3	1	1	2	4	1	2	2	3	2	4	4	4	4	1	4	4	4	1	4	3	1	1	1	2	1	1	1	1	1	1	3	1	1	1	2	2	1	2	1	1	1		1
1043	5	8	2	2	2	3	2	3	1	2	3	3	3	2	3	3	3	2	2	2	3	3	3	2	2	2	1	1	1	1	1	1	1	1	1	1	1	1	1	1	2	1	1	1	1	1	1		1
1044	5	8	2	2	1	1	1	2	1	1	1	2	3	2	2	2	1	1	1	1	2	1	1	1	2	2	1	1	1	1	1	1	1	1	1	1	2	1	1	1	1	1	1	1	1	1	1		1
1045	5	8	1	2	2	2	3	1	2	2	1	4	3	3	3	3	3	3	3	4	3	3	3	3	4	4	1	1	1	1	1	1	1	1	1	1	1	1	2	2	1	1	1	1	1	1	1		1
1046	5	8	1	2	3	4	2	3	2	4	1	4	4	4	3	4	4	2	3	4	4	3	2	2	4	3	1	1	1	2	1	1	3	1	1	1	2	1	3	1	2	1	2	1	1	1	3	2	4
1047	5	8	1	2	1	1	1	1	1	1	1	2	4	2	1	2	1	1	1	1	2	1	2	2	2	1	1	1	1	1	1	1	1	1	1	1	1	1	1	1	1	1	1	1	1	1	1		3
1048	5	8	1	2	1	1	1	1	1	1	1	3	3	2	1	2	2	1	2	1	2	1	1	1	2	1	1	1	1	1	1	1	1	1	1	1	1	1	1	1	1	1	1	1	1	1	1		1
1049	5	8	2	2	1	2	2	2	1	2	1	3	3	1	1	2	2	2	2	1	2	3	3	1	2	2	1	1	1	1	1	1	1	1	1	1	1	1	1	1	2	1	1	1	1	1	1		1
1050	5	8	2	2	3	3	1	2	1	3	1	4	2	2	1	3	3	2	1	2	1	2	2	2	3	1	2	2	1	1	1	1	1	1	1	1	1	1	1	1	2	1	1	1	1	1	2	1	1
1051	5	8	2	2	2	3	2	3	2	2	3	3	3	3	3	4	3	2	2	2	3	2	2	3	3	2	1	1	1	1	1	1	1	1	1	1	1	1	1	1	1	1	1	1	1	1	1		3
1052	5	8	2	2	2	3	2	2	3	3	3	3	3	3	2	4	3	2	3	2	3	2	3	2	2	3	1	1	1	1	1	1	1	1	1	1	1	1	1	1	1	1	1	1	1	1	3	2	4
1053	5	8	2	2	1	2	2	2	1	1	1	2	2	2	2	2	2	1	1	2	2	2	2	2	2	2	1	1	1	1	1	1	1	1	1	1	1	1	1	1	1	1	1	1	1	1	1		1
1054	5	8	1	2	1	3	2	2	1	3	3	2	2	2	1	3	2	3	3	2	2	2	1	1	1	2	1	1	1	1	1	1	1	1	1	1	2	1	2	1	2	1	1	1	1	1	1		1
1055	5	8	1	2	2	2	1	1	1	2	1	2	2	3	3	3	3	2	2	3	1	1	2	2	3	4	1	1	1	4	3	1	1	2	2	1	1	1	1	2	2	1	1	1	1	1	1		3
1056	5	8	2	2	1	1	1	2	1	1	1	2	2	2	1	3	2	1	1	3	2	2	2	1	2	1	1	1	1	2	1	1	1	1	1	1	1	1	2	1	1	1	1	1	1	1	1		1
1057	5	8	2	2	1	2	1	1	2	2	1	3	3	1	2	3	2	4	4	1	1	1	1	1	1	1	2	2	1	1	1	2	1	1	1	1	1	1	1	1	1	1	1	2	1	1	1		1
1058	5	8	2	2	2	3	2	3	1	3	2	3	3	3	3	4	3	4	4	4	4	3	3	4	3	3	1	1	1	1	1	1	1	1	1	1	1	1	1	1	1	1	1	1	1	1	3	2	4
1059	5	8	2	2	2	2	3	2	3	1	2	2	3	3	2	3	2	2	2	2	1	1	2	2	1	2	2	1	1	1	1	1	1	1	1	1	3	1	1	1	4	1	1	1	1	4	1		1
1060	5	8	2	2	3	4	3	3	3	2	2	3	2	2	4	4	4	4	4	4	4	2	3	3	4	2	2	2	1	3	2	1	1	4	1	1	4	2	2	1	2	1	1	2	1	1	3	2	4
1061	5	8	2	2	3	3	3	3	2	3	2	3	4	3	4	4	3	4	4	4	2	3	3	1	2	2	1	1	1	1	1	1	1	1	1	1	1	1	1	1	2	1	1	1	1	1	1		1
1062	5	8	1	2	1	3	3	1	1	1	2	2	2	3	2	3	2	2	1	3	1	2	3	2	2	2	3	2	1	3	1	2	2	3	3	1	2	1	1	3	2	1	1	1	1	2	1		2
1063	5	8	2	2	2	2	1	3	1	1	2	2	4	2	3	4	4	2	2	2	1	1	2	1	2	2	1	1	1	1	1	1	1	1	1	1	1	1	1	1	1	1	1	1	1	1	1		1
1064	5	8	1	2	3	4	2	1	2	1	1	2	2	2	1	1	1	1	1	2	1	2	1	2	2	2	1	1	1	1	1	1	1	1	1	1	3	1	2	1	1	1	1	1	1	1	1		1
1065	5	8	1	2	2	3	2	2	3	3	2	3	3	4	1	2	2	1	2	1	1	1	2	2	2	1	1	1	1	1	1	1	1	1	1	1	2	1	1	1	1	1	1	1	1	1	1		1
1066	5	8	2	2	2	1	1	4	1	2	1	4	4	3	2	4	3	2	2	1	1	1	4	1	2	1	1	1	1	1	1	1	1	1	1	1	1	1	1	1	1	1	1	1	1	1	1		1
1067	5	8	1	2	2	1	1	2	1	3	1	3	2	2	2	3	2	2	2	1	2	1	2	1	1	2	1	1	1	1	1	1	1	1	1	1	1	1	1	1	1	2	1	1	1	1	1		1
1068	5	8	1	2	2	2	2	3	2	2	2	3	3	3	3	3	2	2	3	3	3	2	2	3	3	3	1	1	1	1	1	1	1	2	1	1	3	1	1	1	1	1	1	1	1	1	1		1
1069	5	8	1	2	1	2	1	1	1	2	1	4	4	3	2	3	2	2	1	1	2	2	2	2	2	1	1	1	1	1	1	1	1	1	1	1	2	1	1	1	1	1	1	1	1	1	1		1
1070	5	10	2	2	3	3	1	3	1	1	1	4	1	2	2	3	3	2	3	3	4	2	3	1	2	3	1	1	1	1	1	1	1	1	1	1	2	1	2	1	1	1	1	1	1	1	1		1
1071	5	10	1	2	3	2	1	2	2	3	2	3	3	2	3	4	3	2	1	2	3	2	4	3	2	2	1	3	1	1	1	1	2	2	1	1	1	1	2	1	1	1	2	2	1	1	1		1
1072	5	10	1	2	1	1	1	1	1	1	1	3	2	1	1	3	1	1	1	1	2	1	1	1	1	1	1	1	1	1	1	1	1	1	1	1	1	1	1	1	1	1	1	1	1	1	1		1
1073	5	10	1	2	2	2	2	2	2	2	1	3	3	2	1	2	1	1	1	1	2	2	2	2	2	2	1	1	1	1	1	1	1	1	1	1	1	1	1	1	1	1	1	1	1	1	1		1
1074	5	10	2	2	3	3	2	3	1	2	2	4	4	3	4	4	4	3	2	2	3	2	2	2	1	2	1	4	4	1	1	1	1	1	2	1	4	2	3	1	1	1	1	1	1	1	2	1	4
1075	5	10	1	2	2	2	2	2	3	2	1	4	4	4	1	2	2	1	1	2	2	2	3	4	3	3	3	2	1	2	2	1	3	2	1	2	3	1	3	2	2	2	2	2	2	1	1		1
1076	5	10	2	2	2	3	1	2	1	2	1	4	3	2	2	4	3	4	4	4	2	2	2	2	2	1	1	1	1	1	1	1	1	1	1	1	1	1	1	1	1	1	1	2	1	1	1		1
1077	5	10	1	2	1	1	2	2	1	2	1	2	3	3	2	2	2	2	1	1	2	2	2	2	2	2	1	1	1	1	1	1	1	1	1	1	1	1	1	1	2	1	1	1	1	1	1		1
1078	5	10	1	2	1	1	1	1	1	1	1	2	2	2	1	2	1	1	1	1	1	2	2	2	1	1	1	2	1	2	1	1	1	1	1	1	2	1	1	1	2	1	1	1	1	1	1		1
1079	5	10	1	2	2	2	1	1	1	2	1	1	3	2	1	2	2	2	2	1	2	1	2	1	1	1	1	1	1	1	1	1	1	1	1	1	1	1	1	1	1	1	3	1	1	1	1		1
1080	5	10	1	2	2	3	1	3	1	2	2	3	3	3	2	2	2	3	3	3	2	1	1	2	2	2	1	1	1	1	1	1	1	1	1	1	1	1	1	1	1	1	1	1	1	1	1		1
1081	5	10	2	2	2	3	1	2	3	1	2	2	3	3	3	3	3	3	3	3	2	2	2	1	2	2	1	1	1	1	1	1	1	1	1	1	1	1	1	1	1	1	1	1	1	1	1		1
1082	5	10	1	2	4	2	3	4	1	3	3	3	4	3	2	4	3	1	1	3	1	1	3	3	3	2	1	1	1	1	1	1	1	1	1	1	1	1	1	1	2	1	1	1	1	1	1		3
1083	5	10	1	2	2	2	2	1	1	2	2	1	2	2	1	1	1	2	1	2	2	1	1	1	1	1	1	3	1	1	1	1	1	1	1	1	3	1	1	1	2	1	1	1	1	1	1		1
1084	5	10	2	2	2	2	2	1	1	2	1	2	2	2	2	2	2	2	2	3	2	1	1	1	1	1	1	1	1	2	1	1	2	1	1	1	2	1	1	1	1	1	1	1	1	1	1		1
1085	5	10	1	2	2	2	2	2	1	1	1	3	3	2	2	3	2	2	2	2	2	2	2	2	2	2	2	2	2	2	2	1	1	1	1	1	2	1	2	1	2	1	1	1	1	1	1		1
1086	5	10	1	2	1	1	1	1	2	2	1	3	2	3	1	2	2	1	2	1	2	1	2	1	1	1	1	1	1	1	1	1	1	2	1	1	1	1	1	1	2	1	1	1	1	1	1		1
1087	5	10	2	2	2	3	2	2	1	2	2	3	3	3	2	3	2	2	3	1	2	2	3	2	2	2	2	1	1	1	1	1	1	1	1	1	2	1	2	1	2	1	1	1	1	1	1		1
1088	5	10	1	2	2	2	1	3	1	3	2	4	4	3	2	3	3	2	1	2	3	2	3	2	3	3	2	2	1	1	1	1	2	1	1	1	2	1	1	1	2	1	1	2	1	1	1		1
1089	5	10	2	2	3	3	2	3	2	3	3	3	3	4	3	4	4	4	4	4	3	3	3	2	3	4	1	1	2	2	1	1	1	1	1	1	2	1	1	1	1	1	1	2	1	1	1		1
1090	5	10	2	2	1	1	1	2	1	2	1	3	4	3	2	3	2	3	3	2	1	1	1	2	3	1	3	3	2	1	1	1	1	1	1	1	2	1	3	1	2	1	1	1	1	1	1		3
1091	5	10	2	2	2	3	2	3	1	1	1	4	2	4	3	4	4	2	4	4	3	1	1	2	3	3	1	2	1	1	1	1	1	1	1	1	2	1	1	1	1	1	1	1	1	1	1		1
1092	5	10	1	2	2	3	2	3	3	2	3	4	3	4	3	4	4	3	2	2	3	3	2	3	3	1	1	1	1	2	1	1	1	2	1	1	2	1	1	1	2	1	2	2	1	1	1		1
1093	5	10	2	2	2	1	2	1	2	3	3	2	2	1	1	2	2	2	1	4	3	1	3	1	2	3	1	1	2	1	1	1	1	1	1	1	1	1	2	1	1	1	1	1	1	1	3	3	1
1094	5	10	1	2	3	2	2	2	2	2	3	3	3	3	2	3	3	2	2	2	2	2	2	2	2	3	1	1	1	1	1	1	1	1	1	1	1	1	1	1	1	1	1	1	1	1	1		1
1095	5	10	2	2	2	2	2	2	1	2	1	2	2	3	3	4	4	3	4	4	4	3	4	2	2	2	1	1	2	1	1	1	1	1	1	1	1	1	1	1	2	1	1	1	1	1	1		1
1096	5	10	2	2	2	2	2	2	1	2	1	3	2	2	2	3	2	2	2	2	1	1	3	1	2	2	2	2	1	1	1	1	1	1	1	1	3	1	1	1	1	1	1	2	1	1	1		1
1097	5	10	1	2	2	3	2	3	2	2	2	4	4	3	3	4	3	3	3	3	3	3	3	2	3	3	1	1	1	1	1	1	1	1	1	1	2	1	1	1	2	1	1	1	1	1	1		1
1098	5	10	2	2	2	3	2	4	2	2	3	3	4	4	4	4	4	4	4	4	4	4	4	4	4	4	1	1	1	1	1	1	1	1	1	1	1	1	1	1	2	1	1	1	1	1	3	1	3
1099	5	10	2	2	2	2	3	4	2	2	3	4	4	2	3	2	3	3	3	1	2	2	3	2	2	3	1	1	1	1	1	1	1	1	1	1	2	1	1	1	2	1	1	1	1	2	1		1
1100	5	10	2	2	3	4	2	4	2	2	4	4	3	4	3	4	4	4	4	3	4	3	3	3	4	3	2	3	1	2	2	1	1	1	1	1	2	1	1	1	1	1	1	1	1	1	1		1
1101	5	10	2	2	2	1	1	2	1	1	2	1	2	1	1	2	1	1	1	1	1	1	2	1	1	2	1	1	1	1	1	1	1	1	1	1	1	1	2	1	1	1	1	1	1	1	1		1
1102	5	10	2	2	1	2	1	1	1	2	2	3	3	3	1	3	2	1	1	4	2	2	3	2	1	1	1	1	1	1	1	1	2	1	1	1	1	1	1	1	1	1	1	1	1	1	1		1
1103	5	10	2	2	3	2	2	1	1	2	2	2	2	3	2	2	2	1	1	1	2	1	2	1	1	2	1	1	1	1	1	1	1	1	1	1	2	1	1	1	1	1	1	1	1	1	1		1
1104	5	10	2	2	1	1	1	2	2	1	1	2	3	2	3	2	1	1	2	1	2	3	2	3	3	2	2	3	1	1	1	1	1	1	1	1	1	1	1	1	1	1	1	1	1	1	1		1
1105	5	10	2	2	2	3	1	3	1	1	1	2	2	3	2	2	2	3	3	4	1	1	2	1	1	2	2	1	1	1	1	1	1	1	1	1	2	1	1	1	1	1	1	1	1	1	1		1
1106	5	10	2	2	3	3	2	3	2	2	2	3	3	3	3	4	2	1	1	2	2	1	1	1	1	1	2	2	1	1	1	1	1	1	1	1	1	1	1	1	1	1	1	1	1	1	1		1
1107	5	10	1	2	3	3	3	2	2	2	2	3	3	3	3	4	3	3	4	3	3	3	3	3	3	3	1	1	1	1	1	1	1	1	1	1	2	1	1	1	1	1	1	1	1	1	1		1
1108	5	10	2	2	1	2	2	3	1	2	1	3	4	3	3	3	3	2	2	3	3	3	3	1	2	2	1	1	1	1	1	1	1	1	1	1	1	1	1	1	1	1	1	1	1	1	1		4
1109	5	10	1	2	2	3	1	3	2	3	4	4	4	3	1	4	3	2	1	2	3	1	4	3	2	3	1	1	1	1	1	1	2	1	1	1	1	1	1	1	2	1	1	1	1	1	1		1
1110	5	10	1	2	2	2	1	2	3	2	2	3	3	2	2	3	3	2	2	3	2	2	2	2	2	2	1	1	1	1	1	1	1	2	1	1	2	1	2	1	2	1	1	1	1	1	1		1
1111	5	10	2	2	2	2	2	2	2	2	2	2	3	3	3	3	2	2	3	3	3	2	2	2	2	2	1	1	1	1	1	1	1	1	1	1	1	1	1	1	2	1	1	1	1	1	1		1
1112	5	10	1	2	3	2	2	2	1	2	2	4	4	4	4	3	3	3	3	2	1	2	2	3	2	2	2	1	2	4	1	1	1	1	1	1	1	1	1	1	2	1	1	2	1	1	1		1
1113	5	10	1	2	4	2	4	2	3	2	2	3	4	2	3	3	1	2	1	3	1	1	2	3	2	3	1	1	1	1	1	1	1	1	1	1	1	1	1	1	2	3	1	2	1	1	1		2
1114	5	10	2	2	1	2	3	2	1	2	3	3	4	2	2	2	1	1	1	3	2	1	3	1	1	2	1	2	1	1	1	1	1	1	1	1	1	1	1	1	2	1	5	2	1	1	1		1
1115	5	11	2	2	2	3	2	3	1	3	2	3	3	2	3	4	4	4	4	2	2	1	1	3	3	2	1	1	1	1	1	1	1	1	1	1	1	1	1	1	1	1	1	1	1	1	2	2	1
1116	5	11	2	2	1	2	3	3	2	3	3	4	4	4	4	4	4	3	3	4	3	3	2	3	3	4	1	3	1	1	1	1	2	1	1	1	3	1	2	1	1	1	1	1	1	1	1		2
1117	5	11	2	2	2	3	1	1	1	2	1	2	1	2	1	3	2	2	2	2	1	1	2	1	2	1	1	1	1	1	1	1	1	1	1	1	1	1	1	1	1	1	1	1	1	1	1		1
1118	5	11	2	2	2	2	3	3	2	2	3	3	3	3	3	3	3	3	2	2	2	2	2	3	3	2	1	1	1	1	1	1	1	1	1	1	1	1	1	1	2	2	1	2	1	1	1		1
1119	5	11	2	2	3	4	4	3	3	2	3	4	4	4	3	4	3	3	2	3	4	2	1	2	2	2	1	2	1	2	1	1	1	1	1	1	2	1	1	1	1	1	1	1	1	1	1		1
1120	5	11	2	2	2	3	3	4	3	3	2	4	4	1	2	3	3	4	4	4	3	2	2	2	4	3	1	1	1	1	1	1	1	1	1	1	1	1	1	1	2	1	1	2	1	1	1		4
1121	5	11	2	2	2	3	1	2	1	3	1	3	3	3	3	4	4	4	4	3	3	2	2	2	2	1	1	1	1	1	1	1	1	1	1	1	1	1	1	1	1	1	1	1	1	1	1		1
1122	5	11	2	2	1	2	1	1	1	1	1	2	2	2	1	3	2	3	1	1	1	3	1	2	3	1	1	1	1	1	1	1	1	1	1	1	1	1	1	1	1	4	1	4	1	1	1		1
1123	5	11	2	2	3	3	2	3	2	3	2	4	4	4	4	4	4	4	4	4	4	3	3	4	4	3	1	1	1	2	1	1	1	2	1	1	2	1	2	1	1	1	1	1	1	1	1		1
1124	5	11	2	2	3	3	4	4	2	3	3	4	4	3	3	4	3	3	2	3	2	2	4	3	4	4	1	1	1	1	1	1	1	1	1	1	1	1	1	1	2	1	1	1	1	2	1		1
1125	5	11	2	2	4	4	3	4	2	3	4	4	4	4	3	4	4	4	3	3	4	4	3	4	4	4	1	1	2	3	1	1	1	1	3	1	3	1	2	1	2	2	1	2	1	1	3	2	3
1126	5	11	2	2	2	4	3	3	3	3	3	3	3	3	2	3	3	2	2	3	3	3	2	4	3	3	3	3	2	2	1	1	2	2	2	1	4	1	2	1	2	2	1	2	1	1	3	2	3
1127	5	11	2	2	2	2	2	1	1	3	1	2	2	2	1	3	2	1	1	1	2	1	1	2	2	2	1	1	2	2	1	1	1	1	2	1	1	1	1	1	1	1	1	2	1	1	1		1
1128	5	11	2	2	4	4	4	3	2	3	4	4	4	3	3	4	4	4	4	4	2	3	3	4	4	4	2	1	1	3	2	1	3	3	1	1	3	1	3	1	1	2	1	4	1	1	3	3	3
1129	5	11	2	2	2	3	1	1	1	2	1	4	4	2	1	4	3	4	4	4	3	3	3	3	4	2	1	1	1	1	1	1	1	1	1	1	1	1	1	1	1	1	1	1	1	1	1		1
1130	5	11	2	2	2	2	3	3	3	3	2	3	3	2	2	3	3	1	1	2	2	3	2	3	2	2	2	2	1	1	1	1	1	1	1	1	1	1	1	1	1	2	1	1	1	1	1		1
1131	5	11	2	2	3	2	2	3	2	3	3	2	3	2	2	4	4	2	3	2	3	3	3	2	3	3	1	1	1	1	1	1	2	1	1	1	2	1	1	1	2	2	1	2	1	1	1		1
1132	5	11	2	2	1	3	1	4	1	2	1	4	4	4	4	4	4	4	4	4	2	1	3	1	1	4	1	2	1	1	1	1	1	1	1	1	2	1	1	1	1	1	1	1	1	1	1		1
1133	5	11	2	2	1	3	3	2	2	2	2	2	3	4	3	4	4	3	4	4	2	4	3	2	4	2	1	2	1	3	1	1	1	1	1	1	3	1	1	1	2	2	1	2	1	1	2	2	1
1134	5	11	2	2	2	3	2	2	1	3	2	4	4	4	2	3	2	1	3	3	3	2	2	3	3	2	1	1	1	1	1	1	1	1	1	1	1	1	1	1	1	1	1	1	1	1	1		1
1135	5	11	2	2	3	3	2	4	3	3	4	4	4	3	4	4	4	4	4	4	3	4	4	3	3	3	1	1	1	1	1	1	1	1	1	1	1	1	1	1	1	1	1	1	1	1	1		2
1136	5	11	2	2	2	2	1	3	1	2	1	3	2	3	3	4	4	3	3	2	3	2	3	3	3	2	1	1	1	1	1	1	1	1	1	1	1	1	1	1	1	1	1	1	1	1	1		1
1137	5	11	2	2	3	2	2	2	1	2	1	4	2	2	3	4	3	3	2	2	3	1	2	1	4	2	1	2	1	1	1	1	1	1	1	1	1	1	1	1	1	1	1	2	1	1	2	1	2
1138	5	11	2	2	2	3	2	2	1	2	2	4	3	1	3	4	4	3	4	3	2	2	2	3	4	2	1	1	1	1	1	1	1	3	1	1	1	1	1	1	2	2	1	2	1	2	1		1
1139	5	11	2	2	3	2	2	3	2	3	2	4	4	2	2	4	3	4	4	4	4	3	3	2	3	2	2	2	1	3	1	1	4	1	1	1	4	1	3	1	1	2	2	1	1	1	1		1
1140	5	11	2	2	2	2	2	2	1	1	1	4	2	2	2	4	3	2	3	3	2	2	1	2	2	1	1	1	1	1	1	1	1	1	1	1	2	1	1	1	2	1	1	1	1	1	1		1
1141	5	11	2	2	1	2	1	2	1	3	1	3	4	4	2	4	3	3	3	3	4	1	2	2	3	2	1	1	1	1	1	1	1	1	1	1	1	1	1	1	2	1	1	1	1	1	2	1	1
1142	5	11	2	2	1	2	1	3	1	2	2	2	2	3	1	3	1	2	2	3	1	1	1	1	1	2	2	2	1	1	1	1	1	1	1	1	1	1	2	1	1	1	1	1	1	1	1		1
1143	5	11	2	2	3	3	2	4	2	3	1	4	4	4	3	4	3	4	4	4	4	3	4	4	4	4	1	1	1	1	1	1	1	1	1	1	1	1	1	1	2	1	1	1	1	1	1		1
1144	5	11	2	2	2	2	3	3	2	2	3	4	4	2	3	3	2	2	3	3	3	3	3	2	3	2	1	1	1	1	1	1	1	1	1	1	1	1	1	1	2	2	1	2	1	1	1		1
1145	5	11	2	2	2	4	3	2	2	3	2	4	4	3	2	3	3	2	3	4	3	1	2	2	3	3	2	1	2	3	2	1	2	3	3	1	4	3	4	2	2	3	4	5	2	2	1		1
1146	5	11	2	2	2	4	3	2	2	2	2	3	3	4	2	4	4	4	4	4	4	4	3	4	3	4	2	1	1	2	1	1	1	3	1	1	1	2	1	1	1	5	1	5	1	1	1		1
1147	5	11	2	2	2	3	1	2	1	2	2	4	2	2	2	3	2	1	2	3	4	3	3	3	3	2	1	2	1	1	1	1	2	1	1	1	2	1	1	1	1	1	1	1	1	1	1		1
1148	5	11	2	2	2	3	3	1	1	2	1	3	3	2	3	3	3	1	1	1	3	2	3	2	3	2	1	2	1	1	1	1	1	1	1	2	1	1	1	1	1	1	1	1	1	1	1		1
1149	5	11	2	2	2	1	2	2	1	2	1	2	2	3	2	3	3	2	2	2	2	3	3	2	2	2	1	1	1	1	1	1	1	2	1	1	1	1	1	1	1	1	1	2	1	1	1		1
1150	5	11	2	2	2	2	3	3	1	1	2	3	4	3	1	2	2	3	3	1	1	1	1	2	2	2	1	1	1	1	1	1	1	1	1	1	2	1	1	1	2	1	1	2	1	2	1		1
1151	5	11	2	2	2	1	3	2	1	2	3	3	3	2	2	3	3	2	3	2	3	2	3	3	3	3	2	2	1	1	1	1	1	1	1	1	1	1	1	1	1	1	1	1	1	1	2	2	1
1152	5	11	2	2	1	2	2	4	1	1	3	2	4	3	3	3	3	2	2	2	4	3	3	2	3	2	2	1	1	1	1	1	2	1	1	1	1	1	1	1	2	2	1	2	1	1	1		1
1153	5	11	2	2	1	2	2	4	3	2	1	3	3	2	1	2	2	1	1	1	2	2	2	2	1	3	1	1	1	1	1	1	1	1	1	1	2	1	1	1	1	1	1	1	1	1	1		1
1154	5	11	1	2	2	3	1	1	1	2	1	3	2	2	1	2	2	1	2	1	2	1	1	2	2	1	2	1	1	1	1	1	2	2	1	1	1	1	1	2	2	1	1	1	1	1	1		1
1155	5	11	2	2	4	3	3	2	3	4	3	4	4	2	3	4	3	4	3	2	3	3	3	2	2	3	1	2	1	1	1	1	1	1	1	1	2	1	1	1	1	2	1	2	1	1	1		1
1156	5	11	2	2	3	3	2	4	3	4	2	4	4	4	3	4	3	2	3	3	4	2	4	2	4	4	1	1	1	1	1	1	1	1	1	1	1	1	1	1	1	1	1	1	1	1	3	2	3
1157	4	20	1	2	2	3	3	4	3	2	2	4	4	4	1	4	3	1	2	3	4	3	3	3	3	3	1	1	1	1	1	1	1	1	1	1	1	1	1	1	2	1	1	1	1	2	1		1
1158	4	20	1	2	3	2	1	2	1	3	1	3	3	4	2	3	3	2	4	4	2	1	2	4	3	2	1	1	1	4	1	1	1	1	1	1	1	1	1	1	5	1	1	1	1	1	1		1
1159	4	20	1	2	1	1	1	1	1	1	1	2	2	3	1	2	1	1	2	1	1	1	1	1	1	1	1	1	1	1	1	1	1	1	1	1	1	1	1	1	1	1	1	1	1	1	1		1
1160	4	20	1	2	2	4	1	3	1	2	2	4	4	4	3	4	4	3	4	2	4	3	3	4	4	3	1	1	1	1	1	1	1	2	1	1	3	1	1	1	2	1	1	1	2	1	1		1
1161	4	20	1	2	3	2	3	2	3	3	2	2	2	3	2	2	2	3	2	2	3	3	3	3	3	2	1	1	1	1	1	1	1	1	1	1	1	1	1	1	2	1	2	1	1	1	1		3
1162	4	20	1	2	2	2	1	3	1	2	1	3	2	1	2	2	2	1	1	1	2	2	2	2	2	2	1	2	1	3	1	1	1	1	1	1	1	1	1	1	2	1	2	1	1	1	1		1
1163	4	20	1	2	2	1	3	2	2	2	1	3	3	2	2	3	2	4	3	3	2	2	3	1	1	2	2	2	1	1	2	2	2	4	2	1	2	1	2	1	5	4	5	5	3	5	2	2	1
1164	4	20	1	2	3	3	2	2	2	3	2	2	2	3	2	3	3	2	1	1	2	1	2	2	2	2	1	1	1	1	1	1	1	1	1	1	1	1	1	1	1	1	1	1	1	1	1		4
1165	4	20	1	2	2	3	2	2	2	3	4	4	4	3	1	4	4	3	2	3	3	1	4	3	3	3	1	1	1	1	1	1	1	1	1	1	2	1	2	1	1	1	3	1	1	1	1		1
1166	4	20	1	2	3	3	2	2	2	3	3	4	3	3	2	3	2	1	4	3	3	2	3	4	3	2	1	1	1	2	1	1	1	2	1	1	1	1	1	1	1	1	1	1	1	1	1		4
1167	4	20	1	2	3	3	3	3	2	3	3	3	4	2	1	4	3	2	2	2	3	2	1	3	2	3	1	1	1	1	1	1	1	1	1	1	1	1	1	1	2	1	1	2	2	1	1		1
1168	4	20	1	2	3	2	2	2	2	3	2	3	4	3	3	4	4	4	4	4	2	2	2	3	3	2	1	1	1	3	3	1	2	2	1	1	3	1	3	2	2	1	2	1	1	1	1		2
1169	4	20	1	2	4	4	4	3	2	4	3	4	4	4	3	4	4	3	3	4	1	2	2	4	4	3	1	1	1	1	1	1	1	1	1	1	1	1	1	1	2	1	1	2	1	1	1		1
1170	4	20	1	2	3	3	1	2	2	3	3	3	4	3	2	4	4	3	2	3	1	1	1	4	3	1	1	1	1	1	1	1	1	1	1	1	1	1	1	1	2	1	1	1	1	1	1		1
1171	4	20	1	2	1	3	1	1	1	2	2	4	3	3	3	3	1	2	2	2	1	2	4	2	2	2	1	1	1	1	1	1	1	1	1	1	1	1	1	1	1	1	1	1	1	1	1		1
1172	4	20	1	2	3	3	1	1	2	2	1	3	3	2	1	2	2	2	3	4	2	1	2	3	1	1	2	2	1	3	1	1	2	1	1	1	3	1	1	1	1	1	1	1	1	1	1		1
1173	4	20	1	2	2	3	2	3	1	3	1	2	2	3	1	2	2	1	2	2	1	1	1	2	2	2	4	4	1	4	1	1	2	2	1	1	2	1	4	2	4	1	5	2	1	1	1		1
1174	4	20	1	2	1	2	2	2	1	2	1	3	3	3	2	2	1	2	1	2	1	1	1	1	2	2	1	1	1	1	1	1	1	1	1	1	1	1	2	1	1	1	1	1	1	1	1		1
1175	4	20	1	2	2	2	3	1	1	2	2	2	2	1	2	1	1	2	1	3	1	1	2	3	2	2	1	1	1	1	1	2	2	2	1	1	1	1	1	1	4	1	5	2	1	1	1		1
1176	4	20	1	2	3	1	3	2	2	2	1	3	3	2	3	2	2	3	3	2	1	2	2	3	2	1	1	1	1	1	1	1	2	1	1	1	1	1	1	1	5	1	1	1	1	1	1		1
1177	4	20	1	2	1	2	1	1	1	1	2	4	3	3	4	1	1	1	1	2	2	3	2	3	3	2	1	1	1	2	1	1	2	1	1	1	3	1	1	1	2	1	3	1	1	2	1		1
1178	4	20	1	2	3	3	1	2	2	3	2	4	3	2	2	4	4	1	2	1	3	2	4	1	2	3	1	1	1	1	1	1	1	1	1	1	1	1	1	1	1	1	1	1	1	1	1		3
1179	4	20	1	2	4	4	1	2	1	4	1	3	4	4	4	4	4	1	3	3	3	1	4	4	4	2	1	1	1	1	1	1	1	1	1	1	2	1	1	1	2	1	1	1	5	1	1		1
1180	4	20	1	2	3	3	2	4	1	3	3	4	4	3	2	4	4	4	3	3	2	2	3	2	3	4	2	2	1	1	1	1	1	1	1	1	2	1	1	1	2	1	3	2	1	1	1		1
1181	4	20	1	2	3	2	1	2	1	2	1	2	3	2	2	3	2	2	3	3	3	2	2	2	3	2	1	1	1	1	1	1	1	2	1	1	1	1	1	1	2	1	2	1	1	1	1		1
1182	4	20	1	2	1	1	2	2	1	1	1	1	2	1	1	2	1	1	1	1	1	1	1	1	1	1	1	1	1	1	1	1	1	1	1	1	1	1	1	1	1	1	1	1	1	1	1		1
1183	4	20	1	2	2	3	3	1	2	2	2	3	3	3	2	3	2	1	1	1	2	2	3	3	3	2	1	2	1	3	1	1	1	3	1	1	3	1	2	3	2	1	2	2	1	1	1		1
1184	4	20	1	2	4	4	3	2	2	4	3	2	3	3	3	4	4	4	4	3	3	3	3	3	3	3	1	1	1	3	2	1	3	2	1	1	1	1	2	1	2	2	1	3	1	1	1		1
1185	4	20	1	2	2	2	2	2	1	2	2	2	2	2	2	3	2	3	3	2	2	2	2	2	2	3	2	2	1	1	1	1	2	1	1	1	1	1	1	1	2	1	2	2	1	1	1		1
1186	4	20	1	2	3	2	2	2	2	2	1	4	4	3	2	3	3	3	3	2	2	1	2	2	3	2	1	2	1	1	1	1	1	1	1	2	1	1	1	1	2	1	1	1	1	1	1		1
1187	4	20	2	2	1	3	3	4	2	2	2	4	4	4	4	4	4	4	4	4	4	2	4	4	4	3	1	1	1	1	1	1	1	1	1	1	1	1	1	1	1	1	1	4	1	1	1		3
1188	4	20	2	2	1	2	2	2	1	2	2	3	4	3	3	4	4	4	4	3	3	3	3	2	2	1	1	1	1	1	1	1	1	1	1	1	1	1	1	1	2	1	1	5	1	1	1		2
1189	4	20	2	2	4	4	3	3	2	2	2	4	4	4	2	3	3	2	3	1	2	2	3	2	4	2	1	1	1	1	1	1	1	2	1	1	2	1	1	1	5	1	1	1	1	1	2	1	1
1190	4	20	2	2	2	2	2	2	3	3	3	2	2	2	2	2	2	2	2	2	2	2	2	2	2	2	3	3	1	1	1	1	1	1	1	1	2	1	1	1	1	1	1	1	1	1	3	2	1
1191	4	20	2	2	2	3	2	3	2	2	2	4	4	4	3	4	4	3	3	3	2	2	2	3	3	2	3	3	1	1	1	1	1	1	1	1	2	1	1	1	2	1	1	1	1	1	1		1
1192	4	20	2	2	1	3	2	3	1	2	1	3	4	3	3	4	4	3	3	3	3	2	4	3	3	4	1	1	1	1	1	1	1	1	1	1	1	1	1	1	1	1	1	1	1	1	1		1
1193	4	20	2	2	3	2	2	3	3	2	1	3	3	2	2	4	4	4	4	1	2	2	3	2	3	2	1	1	1	1	1	1	1	2	1	1	1	1	1	1	2	3	1	1	1	1	1		1
1194	4	20	2	2	3	3	2	2	1	2	1	1	2	2	1	2	2	2	2	2	1	1	1	2	1	1	1	1	1	1	1	1	1	1	1	1	1	1	1	1	1	1	1	1	1	1	1		2
1195	4	20	2	2	4	2	2	3	2	2	2	4	2	2	2	3	2	3	3	2	1	1	2	2	2	2	1	1	1	1	1	1	1	1	1	1	2	1	1	1	1	1	1	2	1	1	2	1	1
1196	4	20	2	2	1	1	1	4	2	3	3	3	3	3	2	3	3	4	4	4	3	2	2	2	2	3	1	3	1	1	2	1	1	1	1	1	1	1	1	1	1	1	1	2	1	1	1		4
1197	4	20	2	2	3	2	4	4	1	1	2	4	4	4	4	4	3	4	1	1	2	3	1	2	1	3	1	1	1	1	1	1	1	3	1	1	2	1	1	1	1	1	1	1	1	1	1		4
1198	4	20	2	2	3	2	1	2	2	2	1	4	4	2	1	2	1	1	1	2	1	1	1	2	1	2	1	1	1	1	1	1	1	1	1	1	1	1	1	1	1	1	1	1	1	1	1		1
1199	4	20	2	2	2	3	2	2	3	2	2	3	4	3	3	4	4	3	3	3	4	3	4	2	4	3	1	1	1	1	1	1	1	1	1	1	1	1	1	1	2	2	1	2	1	1	1		1
1200	4	20	2	2	3	1	2	1	1	3	1	1	3	1	1	1	1	3	2	1	4	1	1	1	1	1	2	2	1	1	1	1	1	1	1	1	2	1	2	2	2	1	1	5	1	1	1		1
1201	4	20	2	2	2	2	2	2	1	2	1	2	3	2	2	4	2	3	3	3	3	2	3	4	3	3	1	1	1	1	1	1	1	1	1	1	1	1	1	1	1	1	1	1	1	1	1		1
1202	4	20	2	2	1	2	1	1	1	2	1	2	3	3	2	3	2	2	3	4	2	2	3	1	2	2	1	1	1	1	1	1	1	1	1	1	1	1	1	1	1	1	1	2	1	1	1		1
1203	4	20	2	2	2	3	1	4	1	2	3	3	4	3	4	4	4	4	4	3	4	2	4	3	4	4	1	1	1	1	1	1	1	1	1	1	1	1	1	1	3	1	1	1	1	1	1		3
1204	4	20	2	2	2	2	2	2	2	3	1	2	3	3	3	4	3	3	3	3	2	1	2	2	2	2	1	2	1	1	2	1	1	1	1	1	1	1	1	1	1	1	1	2	1	1	1		2
1205	4	20	2	2	1	1	2	2	1	3	4	4	4	2	3	3	2	4	4	4	1	1	1	1	3	1	1	1	1	1	1	1	1	2	1	1	1	1	2	1	2	5	1	4	1	1	1		1
1206	4	20	2	2	2	3	2	4	3	3	2	2	4	3	3	4	4	3	2	2	4	3	3	2	2	2	2	1	3	3	3	3	2	3	2	1	3	2	2	1	1	2	1	2	1	1	1		1
1207	4	20	1	2	3	4	2	3	2	3	1	4	3	3	3	4	2	2	2	1	2	1	2	2	3	2	1	1	1	2	1	1	1	2	1	1	1	2	1	1	3	1	1	1	1	1	1		3
1208	4	20	1	2	2	4	3	3	3	3	2	3	3	2	4	3	3	4	4	2	2	2	3	4	3	3	2	1	1	4	1	1	1	1	1	1	4	1	1	1	2	1	1	1	1	1	1		1
1209	4	20	1	2	1	2	1	1	1	1	1	3	2	2	4	2	4	1	1	4	2	2	1	2	1	1	1	1	1	2	2	1	1	1	1	1	1	1	1	1	5	1	1	5	1	1	1		1
1210	4	20	1	2	3	2	2	4	2	2	2	3	4	4	3	4	3	3	4	3	3	2	3	3	4	3	2	2	2	3	2	1	2	2	1	1	3	1	1	3	2	1	2	1	1	1	2	1	3
1211	4	21	2	2	1	2	1	1	1	2	1	3	4	3	1	2	1	1	1	1	3	2	3	2	2	2	1	1	1	1	1	1	1	1	1	1	1	1	1	1	1	1	1	1	1	1	1		1
1212	4	21	1	2	3	3	2	1	1	1	1	2	2	3	1	1	1	2	2	3	3	1	2	4	1	1	1	1	1	2	1	1	1	1	1	1	2	1	2	1	5	1	1	1	1	1	1		1
1213	4	21	2	2	3	3	4	3	3	3	1	4	4	3	3	4	4	4	4	4	4	4	4	3	4	3	1	2	1	2	3	1	1	1	1	1	2	1	1	1	1	1	1	3	1	1	1		1
1214	4	21	2	2	1	2	1	1	1	1	1	2	2	2	2	2	1	1	1	1	1	1	1	1	1	1	1	1	1	1	1	1	1	1	1	1	1	1	1	1	1	1	1	1	1	1	1		1
1215	4	21	2	2	1	1	1	2	1	1	1	4	2	2	2	3	4	1	1	1	1	2	3	2	3	1	1	1	1	1	1	1	1	1	1	1	1	1	1	1	1	1	1	1	1	1	1		1
1216	4	21	2	2	3	3	2	2	1	2	1	2	4	3	4	4	4	4	4	3	2	2	3	2	2	2	2	2	2	2	1	1	1	2	1	1	1	1	2	1	1	1	1	1	1	1	1		1
1217	4	21	2	2	2	2	1	1	1	2	1	2	3	2	1	2	1	1	1	1	2	1	1	1	1	1	1	2	1	1	1	1	1	1	1	1	1	1	1	1	1	1	1	2	1	1	1		1
1218	4	21	2	2	2	2	1	2	1	2	1	3	3	3	3	4	4	3	3	3	3	2	2	2	2	2	1	1	1	1	1	1	1	1	1	1	1	1	1	1	1	1	1	1	1	1	1		1
1219	4	21	2	2	2	3	2	2	1	2	1	4	4	4	2	4	2	3	3	3	3	1	2	1	1	2	1	1	1	1	1	1	1	1	1	1	1	1	1	1	1	1	1	1	1	1	1		1
1220	4	21	2	2	1	2	2	2	1	1	2	3	3	2	2	3	3	1	2	3	3	1	2	2	2	1	1	2	1	1	1	1	1	1	1	1	1	1	1	1	1	1	1	1	1	1	1		1
1221	4	21	2	2	3	2	2	4	2	3	3	3	4	3	4	4	4	3	3	3	2	3	4	2	4	4	1	1	1	2	2	1	1	2	2	1	2	2	1	1	2	1	1	2	1	1	2	1	1
1222	4	21	2	2	1	2	2	3	1	1	1	2	2	2	2	3	2	3	3	1	1	2	1	1	1	1	1	1	1	1	1	1	1	1	1	1	3	1	1	1	1	1	1	1	1	1	1		1
1223	4	21	1	2	3	2	1	3	1	2	1	2	2	1	2	3	1	1	1	1	1	3	3	1	1	3	1	1	1	1	1	1	1	1	1	1	1	1	1	1	1	1	1	1	1	1	1		1
1224	4	21	2	2	1	2	1	2	1	1	2	2	3	2	3	3	3	2	2	2	2	1	1	2	2	1	1	1	1	1	1	1	1	1	1	1	1	1	1	1	2	1	1	2	1	1	1		1
1225	4	21	2	2	3	3	4	4	1	2	2	2	2	2	2	4	4	4	4	4	3	3	3	3	3	2	1	1	1	1	1	1	2	1	1	1	1	1	1	1	2	1	1	1	1	1	1		1
1226	4	21	2	2	2	3	1	2	1	1	1	2	3	2	2	4	3	1	4	1	3	1	3	3	2	2	1	1	1	1	1	1	1	1	1	1	3	1	1	1	2	1	1	1	1	1	1		1
1227	4	21	2	2	2	3	3	2	3	3	3	3	4	2	2	4	3	4	4	4	4	4	4	4	4	3	1	1	1	1	1	1	1	1	1	1	1	1	1	1	1	1	1	2	1	1	3	2	4
1228	4	21	2	2	1	1	2	2	1	2	1	3	3	1	1	2	2	2	2	4	2	1	1	1	2	1	2	2	1	1	1	1	1	1	1	1	2	1	1	1	1	1	1	1	1	1	1		1
1229	4	21	2	2	1	1	1	4	1	1	1	4	1	1	1	1	1	1	1	1	1	1	1	4	1	1	1	1	1	1	1	1	1	1	1	1	1	1	1	1	1	1	1	1	1	1	1		1
1230	4	21	2	2	2	2	1	3	3	2	1	3	4	3	3	3	3	3	2	2	2	1	2	2	2	2	1	1	1	1	1	1	1	1	2	1	1	2	1	1	1	1	1	2	1	1	1		1
1231	4	21	2	2	3	2	1	4	2	3	2	4	4	4	3	4	3	4	4	4	4	3	3	3	3	4	1	1	1	1	1	1	1	1	1	1	1	1	2	1	1	1	2	1	1	1	1		4
1232	4	21	2	2	3	2	2	3	1	2	2	2	3	3	3	4	3	3	3	3	4	2	3	2	3	3	1	1	1	1	1	1	1	1	1	1	1	1	1	1	1	1	1	1	1	1	1		1
1233	4	21	2	2	3	4	4	4	2	2	1	3	4	2	1	4	4	3	4	3	3	3	4	4	4	4	2	1	1	1	1	1	1	1	1	2	1	1	1	1	1	1	1	2	1	1	1		1
1234	4	21	2	2	3	3	2	3	1	2	2	3	3	3	3	4	4	4	4	3	3	2	3	2	3	2	1	1	1	2	1	1	1	1	1	1	2	1	1	1	2	1	1	1	1	1	1		1
1235	4	21	1	2	4	3	3	4	3	3	4	4	4	3	2	4	3	4	2	4	4	3	3	3	4	4	1	1	1	1	1	1	1	1	1	1	1	1	1	1	1	1	2	1	1	1	2	2	3
1236	4	21	2	2	2	3	2	4	2	2	1	4	4	3	3	3	3	2	3	2	4	2	3	2	4	4	1	1	1	3	2	1	2	1	2	1	1	1	1	2	1	1	1	1	1	1	1		1
1237	4	21	1	2	1	1	2	2	2	1	1	3	3	4	2	3	1	1	1	3	1	2	2	3	2	1	1	1	1	2	1	1	1	1	1	1	1	1	1	1	1	1	1	1	1	1	1		1
1238	4	21	1	2	4	3	2	3	2	2	4	3	3	1	4	1	1	4	4	2	2	1	2	3	1	3	1	1	1	1	1	1	1	1	1	1	1	1	1	1	2	2	1	1	1	1	1		1
1239	4	21	2	2	2	2	1	1	1	1	1	2	2	2	1	2	1	1	1	2	1	1	2	1	2	1	1	1	1	1	1	1	1	1	1	1	1	1	1	1	1	1	1	1	1	1	1		1
1240	4	21	2	2	3	3	2	4	2	3	4	4	4	4	4	4	4	3	3	2	4	4	4	3	4	4	1	1	1	1	1	1	1	1	1	1	1	1	2	1	1	1	1	1	1	1	1		1
1241	4	21	1	2	2	3	1	3	1	2	1	3	4	2	2	3	3	4	3	3	2	2	2	2	3	3	1	1	1	1	1	1	1	1	1	1	1	1	1	1	2	1	1	1	1	1	1		1
1242	4	21	1	2	1	3	1	3	2	2	1	3	3	4	3	4	3	3	2	3	2	1	3	2	3	2	1	1	1	2	1	1	1	1	1	1	2	1	1	1	1	1	1	1	1	1	1		1
1243	4	21	2	2	1	1	1	3	1	2	2	2	3	2	3	3	2	3	3	1	2	1	1	2	1	3	2	2	1	1	1	1	1	1	1	1	1	1	1	1	1	1	1	2	1	1	1		1
1244	4	21	1	2	3	2	2	1	2	2	1	3	3	3	2	4	4	1	2	2	3	3	2	2	1	1	1	2	1	1	1	1	1	1	1	2	1	1	1	1	1	1	1	1	1	1	1		1
1245	4	21	1	2	4	4	2	3	1	4	3	4	4	3	4	4	4	3	4	3	3	2	2	3	3	3	1	1	1	1	1	1	1	2	1	1	1	1	1	1	2	1	2	1	1	1	1		2
1246	4	21	2	2	1	2	1	2	1	1	1	4	3	1	2	3	3	1	1	1	3	1	3	3	3	1	1	1	1	1	1	1	1	1	1	1	1	1	1	1	1	1	1	1	1	1	1		1
1247	4	21	2	2	3	3	3	1	3	2	1	4	4	1	1	3	1	2	2	2	2	2	2	1	2	1	1	1	1	3	1	1	1	1	1	1	1	1	1	1	1	1	1	1	1	1	1		1
1248	4	21	2	2	2	1	1	3	1	2	1	4	3	2	2	2	2	2	2	3	3	2	2	1	2	2	1	1	1	1	1	1	1	1	1	1	2	1	1	1	1	1	1	1	1	1	1		4
1249	4	21	1	2	3	4	2	2	2	3	2	2	3	2	2	4	4	1	2	1	3	2	4	2	3	2	1	1	1	1	1	1	1	1	1	1	1	1	1	1	2	1	2	2	1	1	1		1
1250	4	21	1	2	1	2	1	3	1	3	1	4	4	2	3	3	3	2	2	1	2	2	1	1	4	3	1	1	1	1	1	1	1	1	1	1	2	1	1	1	1	1	1	1	1	1	1		1
1251	4	21	2	2	2	4	3	3	1	3	2	3	3	4	4	4	4	3	3	2	1	2	2	3	2	3	1	1	1	1	1	1	3	2	1	1	3	1	3	1	1	1	1	1	1	1	1		1
1252	4	21	1	2	2	3	2	1	1	2	1	2	2	3	2	2	2	1	1	1	1	1	2	2	1	1	2	2	1	1	1	1	1	1	1	1	1	1	1	1	2	1	1	1	1	1	1		1
1253	4	21	2	2	1	3	3	3	1	2	2	2	3	3	2	4	4	3	2	3	3	1	3	2	2	2	1	1	1	1	1	1	1	1	1	1	1	1	1	1	2	1	1	2	1	1	1		4
1254	4	21	2	2	2	2	1	2	1	2	1	4	3	2	4	4	4	2	2	1	2	2	2	2	2	2	1	1	1	1	1	1	1	1	1	1	1	1	1	1	1	1	1	1	1	1	1		1
1255	4	21	2	2	2	2	2	3	2	2	2	3	3	3	2	3	3	3	3	2	2	2	3	3	3	2	1	2	1	1	1	1	1	1	1	1	1	1	1	1	1	1	1	1	1	1	1		1
1256	4	21	2	2	3	2	3	4	1	3	3	4	3	4	4	4	4	3	3	4	4	3	4	4	4	4	1	1	1	1	1	1	1	1	1	1	1	1	2	1	1	1	1	1	1	1	1		2
1257	4	21	1	2	1	3	2	4	1	2	3	2	4	3	3	3	3	3	3	3	2	2	2	3	3	1	1	1	1	1	1	1	1	1	1	1	2	1	1	1	1	1	1	1	1	1	1		1
1258	4	21	2	2	3	4	1	2	1	3	2	3	4	4	3	4	3	4	4	4	3	2	2	3	2	3	2	2	1	1	1	1	2	1	1	2	1	1	1	1	1	1	1	1	1	1	1		1
1259	4	21	2	2	3	3	2	3	2	2	2	3	4	3	3	3	3	3	3	3	3	3	3	3	3	3	1	1	1	1	1	1	2	1	1	1	1	1	1	1	1	1	1	1	1	1	2	1	1
1260	4	21	2	2	1	2	2	1	2	2	1	2	3	3	2	4	3	4	4	3	1	1	1	2	1	2	1	1	1	1	1	1	1	1	1	1	2	1	1	1	1	1	1	1	1	1	1		1
1261	4	21	2	2	3	4	4	3	3	4	3	4	4	3	2	4	3	4	4	4	2	1	2	4	3	2	1	1	1	1	1	1	1	1	1	1	1	1	1	1	1	1	1	1	1	1	1		2
1262	4	21	2	2	2	3	2	3	1	3	2	3	4	2	2	3	2	2	2	2	3	3	2	3	3	2	1	1	1	2	2	1	1	2	1	1	2	1	2	1	2	2	1	1	1	1	2	1	2
1263	4	21	2	2	2	3	2	4	3	4	2	4	3	2	2	3	2	4	3	4	4	2	4	4	4	3	2	1	1	1	2	1	3	2	1	1	2	1	1	1	1	2	2	2	1	1	1		3
1264	4	21	2	2	1	3	1	1	1	2	1	2	4	3	1	3	2	1	3	1	2	1	2	4	1	1	1	2	1	1	1	1	1	1	1	1	2	1	1	1	1	1	1	1	1	1	1		1
1265	4	21	1	2	1	3	1	2	1	2	1	3	3	3	3	4	3	2	1	3	2	1	3	3	3	2	1	1	1	1	1	1	1	1	1	1	1	1	1	1	1	1	1	1	1	1	1		1
1266	4	21	2	2	2	2	2	4	1	1	3	3	2	3	3	2	4	2	2	2	2	1	2	1	2	3	1	1	1	1	1	1	1	1	1	1	1	1	1	1	1	1	1	1	1	1	1		1
1267	4	21	2	2	3	3	2	3	1	3	2	4	4	4	4	4	4	2	3	3	3	2	3	2	3	3	2	2	1	1	1	1	1	1	1	1	1	1	1	1	3	1	1	1	1	1	3	2	4
1268	4	22	1	2	1	2	1	3	1	2	3	4	4	2	4	4	4	1	1	2	1	1	1	2	4	1	1	1	1	1	1	1	1	2	1	1	1	1	1	1	1	1	1	1	1	1	1		1
1269	4	22	1	2	3	3	1	2	1	3	1	2	4	2	3	2	3	4	2	1	1	1	2	1	1	2	1	1	1	2	1	4	4	4	1	1	1	1	1	1	1	1	1	1	1	1	1		1
1270	4	22	2	2	3	3	2	2	2	2	1	3	3	3	3	4	3	3	2	3	3	2	3	3	3	3	1	1	1	1	2	1	1	1	1	1	1	1	1	1	1	1	1	1	1	1	1		1
1271	4	22	2	2	1	3	3	3	2	2	1	2	2	2	3	3	2	2	3	3	4	1	1	2	2	2	1	1	1	1	1	1	2	1	1	1	2	1	1	1	1	1	1	1	1	1	1		1
1272	4	22	2	2	1	2	1	2	2	1	2	2	2	2	2	3	2	2	1	1	2	2	2	1	2	2	1	1	1	1	1	1	1	2	1	1	1	1	1	1	2	1	1	2	1	1	1		1
1273	4	22	2	2	2	3	3	2	1	2	2	3	3	3	4	3	2	4	4	3	4	2	2	2	2	2	1	1	1	2	1	1	1	1	1	1	1	1	1	1	2	1	1	1	1	1	1		1
1274	4	22	2	2	2	2	3	3	2	2	1	3	4	1	2	4	3	3	3	3	3	2	1	2	3	3	1	1	1	1	1	1	1	2	1	1	2	1	2	1	1	1	1	1	1	1	1		1
1275	4	22	2	2	2	2	1	2	2	2	2	2	4	3	2	4	2	1	1	1	3	3	2	1	1	2	1	1	1	1	1	1	1	1	1	1	1	1	1	1	1	1	1	1	1	1	1		1
1276	4	22	1	2	3	3	1	3	1	2	2	3	4	3	3	4	3	2	2	3	2	2	2	1	2	3	2	2	1	1	1	1	1	1	1	1	1	1	1	1	2	1	1	1	1	1	1		1
1277	4	22	1	2	2	4	3	2	2	3	2	3	3	4	3	4	4	2	2	1	2	4	3	4	3	2	1	1	1	1	1	1	1	1	1	1	1	1	1	1	1	1	1	1	1	1	1		1
1278	4	22	2	2	2	3	2	2	2	3	3	4	4	3	2	4	4	2	3	3	4	3	4	4	4	3	1	1	1	1	1	1	1	1	1	1	1	1	1	1	1	1	1	2	1	1	4	2	3
1279	4	22	2	2	1	1	1	1	1	1	1	2	2	2	1	1	1	1	2	2	2	2	2	2	2	1	1	1	1	1	1	1	1	1	1	1	1	1	1	1	1	1	1	1	1	1	1		1
1280	4	22	2	2	1	3	1	3	1	2	1	4	4	3	2	3	2	4	4	4	2	2	1	1	3	1	1	1	1	1	1	1	1	1	1	1	1	1	1	1	1	1	1	1	1	1	1		1
1281	4	22	1	2	2	3	3	2	2	4	2	2	3	3	2	2	1	2	2	1	2	1	2	2	1	2	1	1	1	2	2	1	1	2	1	1	2	2	1	1	2	2	2	2	1	2	1		2
1282	4	22	2	2	2	1	1	3	1	2	1	3	3	2	3	4	3	2	2	2	3	2	2	2	3	2	2	1	1	1	1	1	1	1	1	1	1	1	1	1	1	1	1	2	2	1	2	2	1
1283	4	22	2	2	2	3	2	3	2	2	2	2	2	2	2	2	2	1	2	2	2	2	2	1	2	2	1	1	1	1	1	1	1	2	1	1	3	1	2	1	1	2	1	1	1	1	1		1
1284	4	22	2	2	3	3	3	3	3	3	2	3	3	3	3	4	3	4	3	4	3	2	3	3	3	2	1	1	1	1	1	1	1	1	1	1	1	1	1	1	1	1	1	1	1	1	1		1
1285	4	22	2	2	2	3	3	3	1	3	2	4	3	3	2	4	4	4	4	3	4	3	4	4	4	2	1	1	1	1	1	1	1	1	1	1	1	1	1	1	1	1	1	1	1	1	1		1
1286	4	22	2	2	3	4	2	2	2	2	2	3	4	2	1	2	2	2	2	2	2	1	3	2	3	3	2	2	1	1	1	1	1	1	1	1	1	1	1	1	1	1	1	1	1	1	1		1
1287	4	22	2	2	1	1	1	1	1	2	2	3	3	2	2	3	2	2	2	2	2	1	2	2	2	2	1	1	1	1	1	1	1	1	1	1	1	1	1	1	1	1	1	1	1	1	1		1
1288	4	22	2	2	3	3	2	4	2	2	1	2	3	2	2	4	3	3	2	1	3	2	4	2	2	3	1	1	1	1	1	1	1	1	1	1	1	1	1	1	1	1	2	2	1	1	3	2	1
1289	4	22	2	2	1	2	1	3	1	2	2	2	3	2	2	3	3	3	3	3	2	1	3	1	3	2	1	1	1	1	1	1	1	1	1	1	1	1	1	1	1	2	1	2	1	1	1		1
1290	4	22	2	2	1	2	3	2	1	1	1	2	3	2	2	3	1	3	2	3	2	2	1	1	2	1	1	1	1	1	1	1	1	1	1	1	1	1	1	1	1	1	1	1	1	1	1		1
1291	4	22	1	2	2	2	1	1	1	2	1	2	4	1	1	2	2	2	2	2	1	1	2	2	2	2	1	1	1	1	1	1	1	1	1	1	1	1	1	1	1	1	1	1	1	1	1		1
1292	4	22	2	2	3	3	2	2	1	1	1	3	3	3	4	4	4	3	4	3	3	2	4	1	2	3	3	2	1	4	3	2	1	1	2	1	4	1	2	1	1	1	1	1	1	1	1		3
1293	4	22	1	2	3	2	2	3	1	2	2	3	3	3	2	3	3	1	2	3	2	1	3	1	2	2	3	3	2	4	1	1	2	4	1	1	3	1	1	1	1	1	1	1	1	1	1		1
1294	4	22	2	2	2	2	1	1	1	1	1	2	2	2	2	2	2	1	1	1	2	1	2	2	2	2	1	1	1	1	1	1	1	1	1	1	1	1	1	1	1	1	1	1	1	1	1		1
1295	4	22	1	2	1	1	1	1	1	1	1	2	2	3	3	3	3	2	2	3	2	1	1	2	1	1	1	1	1	1	1	1	1	1	1	1	1	1	1	1	1	1	1	1	1	1	1		1
1296	4	22	1	2	4	3	3	3	2	3	3	4	4	3	4	4	4	4	4	4	2	3	3	3	3	3	1	1	1	1	1	1	1	1	1	1	1	1	1	1	2	1	1	1	1	1	4	5	3
1297	4	22	2	2	1	1	2	1	1	1	1	3	4	2	2	3	2	1	1	1	2	2	2	1	2	1	1	1	1	3	1	1	1	1	1	1	4	1	1	1	1	1	1	2	1	1	1		1
1298	4	22	1	2	3	3	3	3	2	2	2	3	4	3	3	4	4	1	1	1	3	3	3	3	3	4	1	1	1	1	1	1	1	1	1	1	1	1	1	1	1	1	1	1	1	1	1		1
1299	4	22	1	2	2	3	2	2	1	2	1	3	2	2	1	3	3	2	1	3	2	2	2	3	2	1	1	1	1	1	1	1	1	2	1	1	3	1	1	1	1	1	1	1	2	1	1		1
1300	4	22	2	2	3	2	1	2	1	1	1	2	2	1	2	2	2	2	2	2	2	2	2	1	1	1	2	2	1	2	1	1	2	1	1	1	2	1	2	1	2	1	1	1	1	2	1		1
1301	4	22	1	2	1	1	4	2	1	1	1	4	3	1	1	1	1	1	1	3	1	1	1	4	1	1	1	2	1	1	1	1	1	1	1	1	1	1	1	1	1	1	1	1	1	1	1		1
1302	4	22	1	2	1	1	1	1	1	1	1	2	2	3	2	3	3	1	1	1	1	1	1	2	3	1	1	1	1	1	1	1	1	1	1	1	1	1	2	1	1	1	1	1	1	1	1		1
1303	4	22	1	2	2	2	2	3	2	3	2	3	3	3	3	3	3	2	2	2	2	2	3	2	2	3	2	1	1	2	1	1	1	1	2	1	1	1	1	1	4	1	2	1	1	1	2	2	2
1304	4	22	2	2	3	3	2	3	1	3	3	3	4	3	2	3	3	2	2	2	3	1	3	4	4	3	3	3	2	4	1	1	1	3	2	1	4	2	1	1	1	1	1	2	1	1	1		1
1305	4	22	2	2	2	4	3	2	1	2	2	3	4	4	3	3	3	1	3	1	2	2	2	3	3	2	1	1	1	1	1	1	1	1	1	1	1	1	1	1	1	1	1	1	1	1	1		1
1306	4	22	2	2	3	2	2	2	3	3	3	3	2	2	1	2	2	2	2	2	3	2	2	2	3	2	1	1	1	1	1	1	1	1	1	1	1	1	1	1	1	1	1	1	1	1	1		1
1307	4	22	1	2	2	2	2	2	2	2	2	2	2	2	2	2	2	2	2	2	2	2	2	2	2	2	2	2	2	2	2	2	2	1	1	1	1	1	1	1	1	1	1	1	1	1	1		1
1308	4	22	1	2	3	3	3	2	2	2	3	3	3	3	2	3	3	2	2	2	4	2	2	3	3	2	1	1	1	1	1	1	1	1	1	1	1	1	1	1	2	1	1	1	1	1	1		1
1309	4	22	2	2	4	4	4	2	1	2	4	4	4	4	4	4	2	2	3	3	1	2	2	4	4	1	2	2	1	1	1	1	2	2	2	2	4	1	1	1	1	1	1	1	1	1	1		1
1310	4	22	1	2	1	3	1	2	1	1	1	3	3	2	2	4	3	3	2	3	2	3	2	2	2	1	1	1	1	1	1	1	1	1	1	1	1	1	1	1	1	1	1	1	1	1	1		1
1311	4	22	2	2	2	2	2	1	2	2	2	2	3	3	2	2	2	3	2	2	2	2	2	2	2	2	1	1	1	1	1	1	1	1	1	1	4	1	1	1	1	1	1	1	1	1	1		1
1312	4	22	2	2	2	3	3	4	3	3	3	4	3	3	2	4	4	4	4	4	2	3	3	3	3	4	2	1	1	1	1	1	1	2	1	1	2	1	2	1	1	1	1	1	1	1	1		1
1313	4	22	1	2	2	3	2	3	2	3	1	4	4	4	4	4	4	3	3	2	2	4	4	3	4	4	1	1	1	1	1	1	1	1	1	1	1	1	1	1	1	1	1	1	2	1	1		1
1314	4	22	1	2	2	2	2	2	2	3	1	2	3	4	3	3	2	3	4	3	2	2	2	2	3	2	1	1	1	1	1	1	2	1	1	1	2	1	1	1	1	1	2	1	1	1	1		1
1315	4	22	2	2	2	3	1	3	2	2	1	4	4	4	2	3	2	2	2	3	3	2	2	2	2	2	1	1	1	1	1	1	1	1	1	1	2	1	1	1	1	1	1	1	1	1	1		1
1316	4	22	2	2	1	2	1	2	1	1	1	2	3	2	1	3	1	1	1	3	1	1	1	1	1	1	1	1	1	1	1	1	1	1	1	1	1	1	1	1	1	1	1	1	1	1	1		1
1317	2	23	1	1	1	1	1	2	2	3	1	3	4	1	2	2	2	1	1	1	1	1	1	1	1	2	1	1	1	1	1	1	1	1	1	1	2	1	2	1	1	1	1	1	1	1	1		1
1318	2	23	1	1	1	1	1	2	2	3	1	3	4	1	2	2	2	1	1	1	1	1	1	1	1	2	1	1	1	1	1	1	1	1	1	1	2	1	2	1	1	1	1	1	1	1	1		1
1319	2	23	2	1	1	1	1	4	1	1	1	1	1	1	1	2	1	2	1	1	1	1	1	1	1	1	1	1	1	4	1	1	2	1	1	1	1	1	4	1	1	1	1	1	1	1	1		1
1320	2	23	2	1	1	2	2	3	1	2	1	4	4	2	2	3	3	2	2	1	2	2	3	2	2	2	1	1	1	1	1	1	1	1	1	1	1	1	1	1	1	1	1	2	1	1	1		1
1321	2	23	2	1	3	3	1	4	1	2	1	3	4	2	2	2	2	4	4	4	2	1	1	2	2	2	1	2	1	2	1	1	1	1	1	1	3	1	1	1	1	1	1	1	1	1	2	3	2
1322	2	23	2	1	3	3	2	2	2	3	2	3	4	4	3	4	3	4	4	4	3	4	3	3	3	2	2	2	1	1	1	1	1	1	1	1	1	1	1	1	2	1	3	3	1	1	1		1
1323	2	23	2	1	1	1	1	1	1	1	1	2	1	1	1	3	2	1	1	1	1	1	1	1	1	1	1	1	1	1	1	1	3	1	1	1	1	1	1	1	1	1	1	1	1	1	1		1
1324	2	23	2	1	2	2	2	2	2	2	2	2	2	2	2	2	2	2	2	2	2	2	2	2	2	2	1	1	1	1	1	1	1	1	1	1	1	1	1	1	1	1	1	1	1	1	1		1
1325	2	23	2	1	2	2	2	3	1	2	2	2	4	3	3	3	3	4	3	3	3	3	2	2	2	3	1	1	1	1	1	1	1	1	1	1	1	1	1	1	2	2	1	1	1	1	1		1
1326	2	23	2	1	2	3	2	1	1	3	1	2	3	2	1	2	2	1	1	1	2	2	1	3	2	1	1	1	1	1	1	1	1	1	1	1	1	1	1	1	1	1	1	1	1	1	1		1
1327	2	23	2	1	2	3	2	4	1	2	1	3	4	1	2	3	3	4	3	3	2	2	2	2	2	3	1	1	2	2	1	2	2	1	2	1	2	2	1	1	1	1	1	1	1	1	1		1
1328	2	23	2	1	2	2	3	3	3	2	3	3	4	4	4	4	4	2	2	3	2	2	3	3	4	4	1	1	1	1	1	1	1	1	1	1	1	1	1	1	2	1	1	1	1	1	1		1
1329	2	23	2	1	4	4	3	3	2	4	4	4	4	4	4	4	4	4	4	4	4	4	4	4	4	4	1	1	1	3	1	1	1	1	1	1	3	1	1	1	2	1	1	1	1	1	1		1
1330	2	23	2	1	4	4	3	3	1	4	3	2	4	4	1	3	4	3	2	4	4	2	1	1	2	3	1	2	1	1	1	1	2	1	1	1	2	1	1	1	2	1	1	1	1	1	1		1
1331	2	23	1	1	3	4	3	2	2	3	3	4	4	2	3	4	3	4	4	4	4	3	4	3	3	2	2	3	2	1	3	1	3	4	1	1	3	1	2	1	3	2	2	1	1	3	2	3	1
1332	2	23	2	1	2	3	2	3	2	3	3	3	4	4	3	4	3	2	4	4	2	2	2	2	2	2	1	2	3	3	2	2	1	1	2	1	1	2	2	1	1	1	1	1	1	1	1		1
1333	2	23	1	1	2	3	3	2	3	3	2	4	4	3	1	1	1	2	1	1	1	1	1	3	2	3	1	1	1	1	1	1	1	1	1	1	2	1	2	1	1	1	1	1	1	1	1		1
1334	2	23	2	1	2	3	2	3	2	2	3	3	4	2	1	4	2	2	2	2	2	3	1	1	2	2	1	1	1	2	1	1	1	2	1	1	2	1	1	1	1	1	1	1	1	1	1		1
1335	2	23	2	1	1	3	2	2	2	2	2	3	4	2	1	2	2	2	2	2	1	1	2	1	2	2	1	1	1	1	1	1	1	1	1	1	1	1	1	1	1	1	1	1	1	1	2	1	1
1336	2	23	2	1	2	2	3	1	1	1	1	2	2	1	2	2	1	1	1	1	1	1	1	1	1	2	1	1	1	1	1	1	1	1	1	1	1	1	1	1	1	1	1	2	1	1	2	1	1
1337	2	23	2	1	1	2	4	1	2	2	1	1	2	3	3	3	3	1	1	2	3	3	3	3	3	2	1	1	1	1	1	1	1	1	1	1	1	1	1	1	1	2	1	2	1	1	1		1
1338	2	23	2	1	2	2	1	4	1	2	4	3	4	3	3	3	3	2	2	3	2	2	3	2	3	4	1	1	1	1	1	1	1	1	1	1	1	1	1	1	1	1	1	2	1	1	1		1
1339	2	23	2	1	2	3	2	2	2	2	3	3	4	3	2	4	3	2	4	4	4	3	3	3	4	2	1	1	1	3	3	1	4	2	3	1	1	1	1	1	1	5	1	5	1	1	1		1
1340	2	23	2	1	1	1	1	3	1	2	2	4	3	2	3	2	2	2	3	3	2	2	2	3	3	1	3	3	2	2	2	1	1	2	1	1	2	1	1	1	1	1	1	1	1	1	1		1
1341	2	23	2	1	1	2	1	2	1	1	1	4	2	2	1	3	2	1	1	1	2	1	1	1	1	1	1	1	1	1	1	1	1	1	1	1	2	1	1	1	1	1	1	1	1	1	1		1
1342	2	23	1	1	2	2	3	2	2	2	3	2	2	2	3	3	2	2	2	3	2	2	3	3	2	2	3	3	3	3	2	2	2	2	2	2	2	2	2	2	2	2	2	2	2	2	1		1
1343	2	23	2	1	2	2	3	3	3	2	2	4	4	4	2	4	4	2	3	2	3	2	3	2	3	3	1	1	1	3	1	1	1	3	1	1	1	1	1	1	1	1	2	2	1	1	3	2	1
1344	2	23	2	1	2	3	3	3	1	4	1	3	3	4	2	4	4	2	1	3	3	1	1	2	3	2	1	1	1	1	1	1	1	2	1	1	2	1	3	4	1	1	1	1	1	1	2	2	3
1345	2	23	2	1	2	4	1	2	1	1	2	4	4	4	3	4	4	4	4	4	4	1	2	1	1	3	1	1	1	1	1	1	1	1	1	1	1	1	1	1	2	1	1	1	1	1	1		1
1346	2	23	2	1	3	4	2	4	1	3	2	4	4	3	4	4	4	4	4	4	4	2	2	4	3	3	1	2	1	1	1	1	1	1	1	1	2	1	1	1	1	1	1	2	1	1	4	2	3
1347	2	23	2	1	1	1	1	1	1	1	1	1	1	1	1	3	1	3	3	3	3	3	1	1	1	1	1	1	1	1	1	1	1	1	1	1	1	1	1	1	1	1	1	1	1	1	2	2	1
1348	2	23	1	1	3	2	2	3	2	3	3	3	4	2	1	2	1	2	2	2	3	2	2	3	3	3	2	1	1	1	1	1	2	2	2	1	2	1	1	1	2	2	1	1	1	1	1		1
1349	2	23	1	1	3	3	3	4	3	4	4	4	4	2	1	4	2	2	2	1	3	2	4	4	4	3	1	1	1	1	1	2	1	1	1	1	2	1	1	1	3	1	1	1	1	1	1		3
1350	2	23	2	1	2	1	1	3	2	2	2	3	3	3	2	3	3	3	3	3	2	2	3	2	2	3	2	2	1	2	1	1	2	2	1	2	2	1	2	1	2	2	2	2	1	1	1		1
1351	2	23	2	1	2	2	1	1	1	3	2	3	3	3	2	4	3	3	4	4	2	2	2	1	2	1	1	1	1	3	3	1	3	2	1	1	2	1	1	1	1	2	1	2	1	1	1		1
1352	2	23	2	1	1	1	1	1	1	1	1	2	4	4	2	3	3	2	2	1	2	2	2	1	1	1	1	1	1	1	1	1	1	1	1	1	1	1	1	1	1	1	1	1	1	1	1		1
1353	2	23	2	1	3	3	2	2	2	3	3	2	3	3	3	3	2	4	4	4	4	3	3	3	2	1	2	2	1	1	1	1	1	1	1	1	1	1	1	1	2	3	3	2	3	3	1		1
1354	2	23	1	1	4	4	2	2	4	4	3	4	4	4	3	3	4	4	2	4	3	4	2	4	4	4	2	3	1	2	3	4	3	4	2	2	4	1	3	4	5	2	2	5	3	1	1		1
1355	2	23	2	1	2	2	3	2	2	2	2	3	3	2	2	3	3	2	2	2	3	3	3	2	2	3	1	1	1	1	1	1	1	1	1	1	1	1	1	1	1	2	1	1	1	1	1		1
1356	2	23	2	1	1	2	1	2	1	1	1	1	1	3	2	4	2	4	4	4	2	2	3	3	3	2	3	3	1	1	2	2	2	2	1	1	2	1	1	1	1	1	1	1	1	1	4	2	1
1357	2	23	1	1	3	3	3	1	1	2	1	3	3	3	3	3	3	2	2	2	1	1	2	2	1	2	2	2	2	2	1	1	1	2	1	1	3	2	1	1	2	1	2	1	1	1	1		1
1358	2	23	2	1	2	2	2	2	1	2	1	2	2	2	1	2	1	2	2	2	2	1	2	2	2	3	1	2	1	1	1	1	1	1	1	1	1	1	1	1	1	1	1	1	1	1	1		1
1359	2	23	2	1	2	1	1	4	3	3	2	3	3	3	4	4	2	3	4	4	1	2	2	3	3	4	2	2	1	1	1	1	1	1	1	1	1	1	1	1	1	1	1	1	1	1	1		1
1360	2	23	2	1	3	3	3	4	2	2	1	3	3	3	3	4	3	2	2	2	2	2	2	2	2	2	1	1	1	1	1	1	2	1	1	1	1	1	1	1	2	1	1	2	1	1	1		1
1361	2	23	2	1	2	2	2	2	2	2	2	2	2	2	2	2	2	2	2	1	2	2	2	2	2	2	1	1	1	1	1	1	1	1	1	1	1	1	1	1	1	1	1	1	1	1	1		1
1362	2	23	2	1	2	2	2	2	2	3	2	3	4	2	2	2	2	3	3	4	2	2	2	3	2	2	1	1	1	1	1	1	1	2	1	1	1	1	1	1	1	2	1	2	1	1	2	2	1
1363	2	22	2	1	1	2	2	3	2	2	2	3	2	4	3	4	2	3	1	1	2	2	3	1	3	2	1	1	1	1	1	1	2	1	1	1	1	1	1	1	2	1	1	1	1	1	1		1
1364	2	22	1	1	2	2	1	3	1	2	1	1	3	3	3	4	3	3	3	4	3	3	1	2	2	1	1	1	1	1	1	2	2	1	1	1	1	1	1	1	2	1	1	2	1	1	1		1
1365	2	22	2	1	4	4	2	4	2	4	3	4	4	2	4	4	4	4	4	4	4	4	4	2	4	4	1	1	1	2	1	1	1	2	1	1	2	1	1	1	5	1	1	1	1	1	2	2	4
1366	2	22	2	1	3	4	3	2	2	3	2	3	3	3	2	4	3	3	4	3	3	2	4	4	3	2	1	1	1	1	1	1	2	1	1	1	1	1	1	1	1	1	2	2	1	1	1		2
1367	2	22	2	1	2	3	1	1	2	3	2	3	4	1	3	4	4	2	2	2	1	2	3	3	3	1	1	2	1	1	1	1	1	2	1	3	2	1	3	1	2	1	1	3	1	1	2	2	1
1368	2	22	2	1	2	3	2	3	1	2	3	3	4	3	2	3	2	3	3	3	2	3	2	3	3	2	1	1	1	1	1	1	1	1	1	1	2	1	1	1	1	1	1	2	1	1	4	2	2
1369	2	22	2	1	1	1	1	1	1	1	1	2	2	2	2	2	2	2	2	2	2	2	2	2	2	2	1	1	1	1	1	1	1	1	1	1	1	1	1	1	2	1	1	1	1	1	1		1
1370	2	22	2	1	1	2	3	4	2	2	3	3	4	2	3	3	3	3	3	3	2	2	3	2	3	4	3	3	1	2	2	1	2	2	2	1	2	1	1	2	1	1	1	1	1	1	1		1
1371	2	22	2	1	4	4	4	4	4	4	4	4	4	4	4	4	4	4	4	4	4	4	4	4	4	4	1	1	1	1	3	1	1	1	1	1	1	1	1	1	1	1	1	3	1	1	4	3	4
1372	2	22	2	1	1	2	1	1	1	1	2	2	2	2	2	2	2	2	2	3	2	1	1	2	2	1	1	1	1	1	1	1	1	1	1	1	1	1	1	1	1	1	1	1	1	1	2	1	1
1373	2	22	2	1	2	1	3	3	1	2	2	3	4	2	4	3	4	2	3	2	2	1	3	2	3	3	1	1	1	1	1	1	1	1	1	1	1	1	1	1	1	2	1	2	1	1	1		1
1374	2	22	2	1	1	2	1	2	1	3	2	3	3	3	3	4	4	4	3	1	2	2	3	2	3	3	2	1	1	1	1	1	1	1	1	1	2	1	1	1	1	1	1	1	1	1	1		1
1375	2	22	2	1	3	2	2	1	1	2	1	4	3	2	1	2	1	1	2	2	1	1	1	2	2	2	1	1	1	1	1	1	1	1	1	1	1	1	1	1	1	1	1	1	1	1	1		1
1376	2	22	2	1	3	3	4	3	1	3	2	4	4	3	3	4	2	4	4	4	2	2	1	1	2	2	1	1	1	1	1	1	1	1	1	1	1	1	1	1	1	1	1	1	1	1	1		1
1377	2	22	1	1	2	2	2	2	2	2	2	2	3	3	3	3	3	2	2	2	2	2	2	3	2	2	1	1	1	2	1	1	1	2	1	1	3	1	2	1	2	1	2	2	1	1	1		1
1378	2	22	2	1	2	2	2	3	2	2	1	3	3	2	2	2	2	3	1	1	2	2	1	2	1	2	1	1	1	1	1	1	1	1	1	1	1	1	1	1	1	1	1	1	1	1	1		1
1379	2	22	2	1	2	3	2	3	2	3	2	4	4	4	4	4	3	2	2	2	4	4	3	4	4	2	2	2	2	2	1	1	3	1	1	1	4	1	1	1	2	1	1	1	1	1	1		1
1380	2	22	2	1	2	3	3	3	1	2	3	3	4	2	3	4	4	4	4	3	4	4	4	4	4	4	1	1	1	1	1	1	1	1	1	1	1	1	1	1	1	1	1	1	1	1	1		1
1381	2	22	1	1	2	1	1	1	2	1	1	2	3	1	1	2	1	1	1	1	1	1	1	1	2	1	2	1	1	1	1	1	1	2	1	1	2	1	1	1	1	1	1	1	1	2	1		1
1382	2	22	2	1	2	3	1	2	1	2	1	2	2	3	4	4	4	2	2	4	4	1	2	3	1	2	1	1	1	1	1	1	1	1	1	1	3	3	1	1	1	1	1	1	1	1	2	1	1
1383	2	22	2	1	3	3	1	2	1	1	1	1	1	1	1	2	1	1	1	1	2	2	1	1	1	2	1	1	1	1	1	1	1	1	1	1	1	1	1	1	1	1	1	1	1	1	1		1
1384	2	22	2	1	2	2	2	3	2	2	2	2	2	2	3	1	2	3	3	3	2	1	2	2	2	2	2	2	3	3	2	3	2	2	3	2	2	3	2	1	1	1	1	2	1	1	1		1
1385	2	22	2	1	1	4	3	3	2	1	1	2	3	3	3	4	4	3	4	4	4	4	3	4	4	3	1	1	1	1	1	1	1	1	1	1	2	1	1	1	3	1	1	1	1	1	1		2
1386	2	22	2	1	3	2	2	1	2	1	3	2	3	4	1	4	3	4	3	3	2	1	2	2	2	2	1	1	1	1	1	1	1	1	1	1	2	1	1	1	1	2	1	2	1	1	1		1
1387	2	22	2	1	2	4	2	2	1	1	1	3	3	3	2	4	4	4	4	4	3	2	2	2	3	2	1	2	1	1	2	1	3	2	1	1	3	1	1	1	1	1	1	2	1	1	1		1
1388	2	22	2	1	2	2	1	3	1	2	2	2	3	1	1	2	3	1	1	2	4	2	3	3	3	2	1	1	1	1	1	1	1	1	1	1	1	1	1	1	1	1	1	1	1	1	1		1
1389	2	22	2	1	3	3	3	3	2	3	3	3	3	3	2	3	2	2	2	3	3	3	2	3	3	3	1	1	1	1	1	1	1	1	1	1	1	1	1	1	1	1	1	1	1	1	1		1
1390	2	22	1	1	1	2	1	1	1	3	2	3	4	3	3	4	4	3	1	2	1	1	2	2	1	1	1	1	1	2	1	1	1	1	1	1	1	1	1	1	1	1	1	1	1	1	1		1
1391	2	22	2	1	2	2	1	3	2	2	3	3	3	3	3	3	3	2	2	2	3	3	3	3	3	2	1	2	1	1	1	1	2	2	1	1	1	1	1	1	1	2	1	2	1	1	1		2
1392	2	22	2	1	2	2	2	2	2	2	1	2	2	2	1	2	1	2	2	2	1	1	1	2	1	2	1	1	1	1	1	1	1	1	1	1	1	1	1	1	1	1	1	1	1	1	1		1
1393	2	22	1	1	2	2	2	3	1	2	2	3	3	3	3	4	4	2	2	2	2	1	2	2	2	2	1	1	1	2	1	1	3	2	2	1	2	1	1	1	5	1	1	1	1	1	1		1
1394	2	22	1	1	4	4	4	2	4	4	3	4	4	4	1	4	2	3	3	1	3	3	4	4	3	4	1	1	1	2	1	1	1	1	1	1	3	1	1	1	1	1	2	1	1	1	2	2	1
1395	2	22	2	1	2	3	2	1	1	2	1	2	2	3	2	4	4	4	4	3	3	2	1	1	2	1	1	1	1	1	1	1	1	1	1	1	1	1	1	1	1	1	5	1	1	1	1		1
1396	2	22	1	1	2	1	1	3	1	1	1	4	4	1	3	3	2	1	1	1	1	1	2	1	3	2	1	1	1	1	1	1	1	1	1	1	1	1	1	1	2	1	1	2	1	1	1		1
1397	2	22	1	1	3	3	2	4	1	3	2	4	4	2	3	4	4	2	4	3	4	2	2	2	3	4	1	2	1	2	1	1	2	2	1	1	2	1	2	1	1	1	1	2	1	1	1		1
1398	2	22	2	1	1	1	2	3	1	2	3	4	4	3	2	3	3	2	2	2	1	1	2	3	3	3	1	1	1	1	1	1	1	1	1	1	1	1	1	1	1	1	1	1	1	1	1		1
1399	2	22	2	1	2	2	3	2	2	2	2	4	4	3	3	4	4	3	4	3	4	4	2	3	4	3	1	1	1	1	1	1	1	1	1	1	1	1	1	1	1	1	1	2	1	1	1		4
1400	2	22	2	1	2	2	3	4	2	2	2	3	4	3	2	3	2	2	3	2	1	1	2	1	1	2	1	1	1	1	1	1	1	1	1	1	1	1	1	1	2	1	1	1	1	1	1		1
1401	2	22	2	1	3	2	1	3	1	2	1	2	3	1	2	2	2	3	3	3	1	2	2	3	2	2	1	1	1	1	1	1	2	3	1	1	1	1	1	1	1	1	1	1	1	1	1		1
1402	2	22	1	1	2	2	2	1	1	2	2	3	3	3	2	2	2	2	2	1	1	2	2	2	2	1	1	1	1	1	1	1	1	1	1	1	1	1	1	1	2	1	1	1	1	1	1		4
1403	2	22	1	1	2	2	3	3	2	3	2	3	3	3	2	3	4	2	2	2	2	2	2	2	2	2	2	1	1	1	1	1	1	1	1	1	1	1	1	1	1	1	1	1	1	1	1		1
1404	2	22	2	1	1	2	1	2	1	2	1	1	2	3	1	1	1	2	2	3	1	2	2	3	1	2	1	2	1	1	1	1	1	2	1	2	3	1	2	1	1	1	1	1	1	1	2	2	1
1405	2	22	2	1	2	2	2	2	2	2	1	3	3	2	3	3	3	2	2	3	3	3	3	2	3	2	1	1	1	1	1	1	1	1	1	1	1	1	1	1	1	1	1	1	1	1	1		1
1406	2	22	2	1	2	3	2	3	2	2	2	4	4	4	3	4	4	4	4	3	4	4	3	3	3	3	1	1	2	2	2	1	1	3	1	1	2	1	1	1	1	1	2	2	1	1	1		1
1407	2	22	2	1	2	2	2	3	2	2	1	3	3	3	2	2	2	3	2	2	3	1	3	2	2	3	1	1	1	1	1	1	1	1	1	1	2	1	1	1	1	1	1	1	1	1	1		2
1408	2	22	2	1	2	2	3	1	2	2	1	3	2	2	2	4	2	4	2	3	1	1	1	2	2	2	1	1	1	1	1	1	1	1	1	1	1	1	1	1	1	1	1	1	1	1	1		1
1409	2	22	2	1	2	2	2	3	2	2	2	3	3	2	2	2	3	3	3	2	3	2	2	2	2	2	2	3	1	2	2	1	1	1	1	1	2	1	1	1	2	1	1	1	1	1	1		1
1410	2	22	2	1	2	1	2	3	1	2	1	2	3	2	2	3	2	3	3	2	2	2	3	2	2	2	1	1	1	2	1	1	1	1	1	1	1	1	1	1	2	1	1	2	1	1	1		1
1411	2	22	2	1	4	3	2	2	3	3	2	3	3	3	3	4	4	1	2	3	3	3	4	3	3	1	2	2	3	3	3	3	3	3	3	2	3	3	1	3	1	4	3	5	1	1	4	4	4
1412	2	22	2	1	1	3	2	4	2	1	3	2	3	3	4	4	3	2	3	2	3	2	2	2	2	3	1	1	1	1	1	1	1	1	1	1	2	1	1	1	1	1	1	1	2	1	3	1	1
1413	2	22	2	1	3	4	2	4	2	2	1	4	4	4	4	4	4	3	3	1	2	2	3	4	4	4	1	1	1	1	1	1	1	1	1	1	2	1	1	1	2	1	1	1	1	1	1		2
1414	2	22	2	1	2	3	2	3	2	2	2	3	3	3	2	3	3	2	3	2	3	2	3	2	2	2	3	3	1	1	1	1	1	1	1	1	1	1	1	1	2	1	1	1	1	1	1		1
1415	2	22	1	1	1	3	1	3	1	2	1	3	4	4	1	3	1	1	1	4	1	1	1	1	2	4	1	1	1	2	1	1	1	1	1	1	1	1	1	1	2	1	1	2	1	1	1		1
1416	2	22	2	1	1	1	1	1	1	1	2	2	1	1	1	1	1	1	1	1	2	1	1	1	1	1	1	1	1	1	1	1	1	1	1	1	1	1	1	1	1	1	1	1	1	1	1		1
1417	2	22	2	1	2	3	3	2	2	2	2	3	3	2	1	2	2	2	2	3	2	2	2	2	2	2	1	1	1	1	1	1	2	1	1	1	2	1	1	1	1	1	1	1	1	1	1		1
1418	2	22	2	1	4	4	4	3	1	3	3	4	4	4	4	4	4	3	3	3	4	4	4	3	4	3	1	2	2	1	1	1	1	1	1	1	1	1	1	1	1	2	1	2	1	1	1		1
1419	2	22	1	1	2	3	2	2	2	2	2	2	3	3	1	2	2	3	3	3	2	2	2	2	2	2	1	1	1	1	1	1	1	1	1	1	1	1	1	1	1	1	1	1	1	1	1		1
1420	2	22	2	1	2	3	1	2	1	1	1	2	3	4	3	4	4	3	3	4	1	1	2	1	1	2	1	1	1	2	3	1	4	2	1	1	1	1	1	2	1	1	1	2	1	1	2	1	4
1421	2	22	2	1	1	1	1	2	4	4	1	4	4	4	2	4	4	2	4	4	1	1	4	3	2	3	1	2	1	1	1	1	1	1	1	1	1	1	2	1	1	1	2	1	1	1	1		1
1422	2	22	2	1	3	3	2	2	1	3	2	4	4	2	3	4	4	3	3	2	4	3	2	3	4	2	1	2	1	4	1	1	1	1	1	1	2	1	1	1	1	1	1	1	1	1	1		1
1423	4	15	1	1	2	1	1	1	1	1	1	3	3	4	1	4	2	1	1	1	2	1	1	2	3	1	2	2	1	1	1	2	1	1	1	1	1	1	1	1	2	1	2	2	1	1	1		1
1424	4	15	2	1	1	3	2	1	1	3	1	3	3	1	1	2	1	1	1	3	1	1	1	4	1	1	1	1	1	1	1	1	1	1	1	1	1	1	1	1	1	1	1	1	1	1	2	1	1
1425	4	15	2	1	1	2	1	1	1	2	1	3	3	2	2	3	2	3	2	3	2	1	1	1	2	1	1	1	1	1	1	1	1	2	1	1	1	1	1	1	1	1	1	1	1	1	1		1
1426	4	15	2	1	2	3	3	2	1	2	2	3	3	2	2	1	1	1	1	1	2	1	1	2	2	1	1	1	1	1	1	1	1	1	1	1	1	1	1	1	1	1	1	1	1	1	4	2	1
1427	4	15	2	1	4	3	1	3	1	3	2	4	4	2	3	4	4	2	1	1	3	3	3	2	3	3	2	2	1	2	1	1	1	1	1	1	1	1	1	1	1	1	1	1	1	1	1		1
1428	4	15	2	1	1	1	1	1	1	1	1	2	2	1	1	1	1	1	1	1	1	1	1	1	1	1	1	1	1	1	1	1	1	1	1	1	1	1	1	1	1	1	1	1	1	1	1		1
1429	4	15	1	1	2	3	3	3	3	3	3	2	1	1	1	3	3	1	2	1	3	2	1	1	1	1	1	2	2	2	2	2	1	3	1	1	1	1	1	1	2	1	1	1	1	1	1		1
1430	4	15	1	1	1	2	1	2	1	1	1	2	2	3	1	1	1	1	1	1	1	3	1	2	1	1	1	1	1	1	1	1	1	1	1	1	1	1	1	1	1	1	1	1	1	1	1		1
1431	4	15	2	1	2	4	2	4	3	3	3	4	4	2	3	4	2	2	2	2	4	4	4	3	3	3	1	1	1	1	1	1	1	1	1	1	1	1	1	1	1	1	1	1	1	1	1		1
1432	4	15	1	1	1	2	1	1	1	1	1	2	3	2	1	2	1	1	2	1	1	3	1	1	2	1	1	1	1	1	1	1	1	1	1	1	2	1	1	1	1	1	1	1	1	1	1		1
1433	4	15	2	1	2	3	4	3	2	3	2	4	3	4	3	4	3	3	3	4	2	2	3	3	3	1	1	2	1	2	2	1	1	2	1	1	2	2	1	1	2	2	1	2	1	1	1		1
1434	4	15	1	1	2	3	1	2	2	2	1	3	2	4	2	3	3	2	2	3	2	2	3	3	3	2	1	1	1	1	1	2	1	1	1	1	1	1	1	1	1	1	1	1	1	1	1		1
1435	4	15	1	1	2	2	1	2	2	3	1	2	2	3	1	3	2	3	2	2	3	2	3	2	2	3	1	1	1	1	1	1	1	1	1	1	1	1	1	1	1	1	1	1	1	1	1		1
1436	4	15	1	1	1	2	1	3	1	1	1	3	2	1	1	2	2	1	1	1	1	1	1	2	1	1	1	1	1	1	1	1	1	1	1	1	3	1	1	1	1	1	1	1	1	1	1		1
1437	4	15	1	1	2	2	2	2	2	2	1	3	2	2	2	3	3	2	1	2	3	3	2	2	2	2	1	2	1	1	1	1	1	1	1	1	1	1	1	1	1	1	1	1	1	1	1		1
1438	4	15	1	1	2	2	2	3	3	1	2	3	4	2	3	1	3	3	2	3	2	1	3	3	2	3	1	1	1	1	1	1	1	2	1	1	1	1	1	2	2	1	1	1	1	1	1		1
1439	4	15	2	1	1	2	1	2	1	1	1	4	4	2	1	4	1	1	1	4	2	1	2	1	2	1	1	1	1	1	1	1	1	1	1	1	1	1	1	1	1	1	1	1	1	1	1		1
1440	4	15	1	1	4	4	2	4	3	4	1	3	4	4	4	1	1	4	4	4	1	2	1	4	1	1	1	1	1	1	2	1	2	1	2	1	1	2	1	1	2	1	2	1	1	1	1		1
1441	4	15	1	1	1	2	1	1	1	2	1	2	3	2	2	2	2	1	1	2	2	2	2	2	2	2	1	1	1	1	1	1	1	1	1	1	1	1	1	1	1	1	1	1	1	1	1		1
1442	4	15	1	1	1	2	1	2	1	1	2	2	3	2	1	3	1	2	2	3	2	1	1	2	3	3	1	1	1	1	1	1	1	1	2	2	2	1	1	1	2	1	1	1	1	1	1		1
1443	4	15	1	1	1	3	2	2	1	1	1	4	4	2	2	4	1	2	2	1	2	2	2	2	2	2	1	1	1	1	1	1	1	1	1	1	1	1	1	1	1	1	1	1	1	1	1		1
1444	4	15	1	1	3	3	2	1	2	2	1	4	3	3	2	2	2	3	4	2	1	1	2	1	2	2	1	1	1	1	1	1	1	1	1	1	1	1	1	1	1	1	1	1	1	1	1		1
1445	4	15	1	1	2	3	3	3	2	3	3	3	2	3	3	4	4	2	2	2	3	3	3	2	3	3	1	1	1	1	1	1	2	2	1	1	3	1	3	1	1	2	1	1	2	1	1		1
1446	4	15	1	1	3	3	4	3	1	2	2	4	4	3	4	4	3	2	1	3	1	1	2	4	4	2	1	1	1	1	1	1	1	1	1	1	3	1	1	1	2	1	1	1	1	1	2	2	4
1447	4	15	1	1	4	4	3	3	2	4	3	4	4	4	3	3	3	2	3	3	4	2	2	2	3	3	1	1	1	1	1	1	1	1	1	1	1	1	2	1	1	1	1	1	1	1	1		1
1448	4	15	1	1	3	2	2	1	2	4	2	4	4	2	3	1	2	2	2	4	3	3	3	2	3	2	1	1	1	1	1	1	2	1	1	1	1	1	1	1	2	1	1	1	1	1	4	1	1
1449	4	15	2	1	2	2	2	2	1	1	1	3	4	3	4	4	4	4	3	2	3	2	1	1	3	1	1	1	1	1	1	1	1	1	1	1	1	1	1	1	1	1	1	1	1	1	1		1
1450	4	15	1	1	3	4	3	2	2	3	3	3	3	4	3	2	2	3	3	2	2	4	3	4	3	2	2	1	2	2	1	2	2	2	1	1	2	2	1	3	2	2	1	1	1	1	2	1	4
1451	4	15	2	1	1	1	1	2	1	1	1	2	2	1	1	4	2	1	1	1	2	1	2	3	4	1	1	1	1	1	1	1	1	2	1	1	2	1	1	1	1	1	1	1	1	1	1		1
1452	4	15	2	1	4	4	4	4	3	3	3	4	4	4	3	4	4	4	4	4	4	4	4	4	4	4	1	1	1	1	1	1	3	1	1	1	1	1	1	1	1	1	1	1	1	1	1		1
1453	4	15	2	1	1	4	3	4	2	4	1	4	4	4	2	4	2	4	4	4	2	1	4	4	4	3	1	1	1	1	1	1	1	1	1	1	1	1	1	1	2	1	1	1	1	1	3	1	1
1454	4	15	2	1	1	1	2	2	1	2	1	2	3	3	1	2	2	2	3	1	2	2	2	2	2	1	1	1	1	1	1	1	1	1	1	1	1	1	1	1	1	2	1	1	1	1	1		1
1455	4	15	1	1	1	3	1	3	3	2	3	4	3	2	1	4	4	1	1	1	2	2	2	1	2	2	1	1	1	1	1	1	1	1	1	1	1	1	1	1	1	1	1	1	1	1	1		1
1456	4	15	2	1	1	3	2	1	1	1	1	2	3	2	1	4	2	1	2	2	1	2	1	2	2	1	1	1	1	1	1	1	1	1	1	1	3	1	4	1	1	1	1	1	1	1	1		1
1457	4	15	2	1	2	1	1	1	1	2	1	2	2	1	1	3	2	1	1	1	1	1	1	1	1	2	1	1	1	2	1	1	1	1	1	1	2	1	1	1	2	1	1	1	1	1	1		1
1458	4	15	2	1	2	3	3	3	2	3	1	3	2	3	2	2	2	1	1	2	2	1	2	2	2	3	2	2	1	1	1	1	1	1	1	2	2	1	1	1	1	1	1	1	1	1	1		1
1459	4	15	1	1	2	2	1	4	2	3	3	4	3	3	3	4	4	2	3	2	3	2	2	3	3	2	1	1	1	1	1	1	1	1	1	1	1	1	1	1	2	1	2	1	1	1	1		1
1460	4	15	1	1	1	2	1	1	1	1	1	2	2	3	2	2	1	1	1	1	1	1	2	2	2	2	1	1	1	1	1	1	1	1	1	1	1	1	1	1	1	1	1	1	1	1	1		2
1461	4	15	2	1	4	4	2	3	2	4	2	4	4	4	3	3	3	3	3	3	2	1	3	3	3	3	1	1	1	1	1	1	1	1	1	1	1	1	1	1	1	1	1	1	1	1	1		1
1462	4	15	2	1	1	2	1	2	1	1	1	4	4	3	2	2	1	1	1	2	1	1	1	1	1	2	1	1	1	1	1	1	1	1	1	1	1	1	1	1	1	1	1	1	1	1	1		1
1463	4	15	1	1	1	2	2	2	1	3	1	2	3	2	1	4	3	1	1	1	2	2	2	2	2	1	1	1	1	2	1	1	1	1	1	1	3	1	2	1	1	2	1	1	1	1	1		2
1464	4	15	1	1	1	2	2	3	1	2	1	2	3	2	1	2	1	1	1	1	1	1	2	2	2	1	1	2	1	1	1	1	1	1	1	2	1	1	1	1	1	1	1	1	1	2	1		1
1465	4	15	2	1	2	3	2	1	1	2	1	2	3	3	1	3	1	1	2	3	4	4	3	2	3	1	1	1	1	2	2	1	1	1	1	1	2	1	1	1	1	1	1	1	1	1	3	2	2
1466	4	15	1	1	4	4	2	4	2	2	3	4	4	4	4	4	4	3	3	4	2	2	2	3	3	2	1	1	1	1	1	1	1	1	1	1	1	1	1	1	1	1	1	1	1	1	1		1
1467	4	15	2	1	1	1	1	3	1	1	1	4	4	3	2	4	4	2	3	1	4	3	4	1	4	3	1	1	1	1	1	1	1	1	1	1	1	1	1	1	1	1	2	1	1	1	1		1
1468	4	15	1	1	2	1	1	2	1	2	1	3	3	3	2	4	4	1	2	2	2	1	2	2	3	2	1	1	1	1	1	1	1	1	1	1	1	1	1	1	1	1	1	1	1	1	1		1
1469	4	15	1	1	2	3	2	3	2	3	3	4	2	4	4	4	4	1	1	2	4	3	4	3	4	2	1	1	1	1	1	1	1	1	1	1	1	1	1	1	1	1	2	2	1	1	1		1
1470	4	15	2	1	2	2	1	3	1	2	2	2	2	2	2	2	2	2	2	2	2	1	2	1	2	2	1	1	1	1	1	1	1	1	1	1	1	1	1	1	2	1	1	1	1	1	1		1
1471	4	15	2	1	2	3	3	2	1	2	3	3	3	3	3	3	3	3	2	1	3	4	3	1	3	3	1	1	1	1	1	1	1	1	1	1	1	1	1	1	2	1	2	1	1	1	1		1
1472	4	15	2	1	4	4	1	4	2	3	4	2	4	4	4	4	4	4	4	4	2	1	3	3	3	4	1	1	1	1	1	1	1	1	1	1	1	1	1	1	1	1	1	1	1	1	1		3
1473	4	15	1	1	2	2	1	1	1	2	1	3	3	2	3	4	3	1	1	1	2	1	3	2	2	2	1	1	1	2	1	1	1	1	1	1	2	1	1	1	1	1	2	1	1	1	1		1
1474	4	15	2	1	3	4	2	4	1	1	4	4	4	3	3	4	4	2	4	4	4	4	4	4	4	4	1	1	1	1	1	1	1	1	1	1	1	1	1	1	2	1	1	1	1	1	1		3
1475	4	15	1	1	2	1	1	3	1	1	1	4	2	2	1	2	1	1	1	1	2	1	1	1	1	2	1	1	1	1	1	1	1	1	1	1	1	1	1	1	1	1	1	1	1	1	1		1
1476	4	15	2	1	2	4	4	4	3	2	4	4	4	2	2	3	3	1	1	4	4	1	3	3	3	3	2	1	1	1	1	1	1	1	1	1	1	1	1	1	5	1	2	2	1	1	1		2
1477	4	15	1	1	2	2	2	2	2	2	3	3	3	3	2	3	2	2	2	2	2	3	3	3	3	3	1	1	1	1	1	1	1	1	1	1	1	1	1	1	1	1	1	1	1	1	1		2
1478	4	15	1	1	4	4	3	4	2	4	3	3	2	4	1	4	3	3	1	1	4	3	3	3	4	4	1	1	1	1	1	1	1	1	1	1	1	1	1	1	3	1	3	1	1	4	1		1
1479	4	16	2	1	2	2	1	1	3	3	2	4	4	3	3	4	3	2	2	4	1	1	1	2	2	2	1	1	1	1	1	1	2	1	1	1	2	1	1	1	1	1	1	1	1	1	1		1
1480	4	16	2	1	1	1	1	3	1	3	2	2	4	3	2	3	3	3	3	3	3	2	1	2	2	2	1	1	1	1	1	1	1	2	1	1	3	1	1	1	4	1	1	1	1	1	1		1
1481	4	16	2	1	1	2	1	1	1	2	1	2	2	3	2	3	3	4	3	1	4	1	2	1	1	1	1	1	1	1	1	1	1	2	1	1	2	1	1	1	1	1	1	1	1	1	1		4
1482	4	16	1	1	1	1	1	1	1	1	1	4	3	3	3	4	4	1	1	1	1	1	1	2	3	4	1	1	1	1	1	1	1	1	1	1	1	1	1	1	2	1	1	1	1	1	1		1
1483	4	16	1	1	1	2	1	1	1	3	2	4	4	2	1	2	2	1	1	1	1	1	2	3	1	1	1	1	2	2	1	1	1	1	1	1	2	1	3	1	2	1	1	2	1	1	1		1
1484	4	16	2	1	2	2	2	2	1	1	1	3	4	3	2	3	3	2	3	3	3	1	2	2	2	2	1	1	1	1	1	1	1	1	1	1	1	1	1	1	1	1	1	1	1	1	1		1
1485	4	16	1	1	2	3	2	3	2	2	1	4	3	3	1	2	2	2	2	2	2	2	2	1	2	1	1	1	1	2	1	1	1	1	1	1	1	1	1	1	2	1	1	1	1	1	1		1
1486	4	16	1	1	1	1	1	1	1	1	1	1	3	2	1	2	2	1	1	1	1	1	1	2	2	2	1	1	1	1	1	1	1	1	1	1	1	1	1	1	1	1	1	1	1	1	1		1
1487	4	16	2	1	2	3	3	2	2	2	1	3	3	3	2	3	2	4	4	4	3	2	2	2	2	2	1	1	1	1	1	1	1	1	1	1	3	1	1	1	1	1	1	1	1	1	1		1
1488	4	16	1	1	2	2	2	3	2	3	3	4	4	2	3	4	3	2	2	3	2	2	2	2	3	3	1	1	1	1	1	1	1	1	1	1	1	1	1	1	1	1	1	1	1	1	3	2	3
1489	4	16	1	1	2	2	1	2	1	2	1	3	2	2	1	2	2	1	1	2	3	2	2	1	2	1	1	1	1	2	1	1	1	1	1	1	1	1	1	1	1	1	1	2	1	1	1		1
1490	4	16	1	1	2	2	1	3	1	2	1	2	4	2	1	2	1	1	1	1	2	2	3	2	3	1	1	1	1	3	2	1	1	2	1	1	2	1	2	1	2	1	1	1	1	2	1		1
1491	4	16	2	1	1	1	1	1	1	1	1	3	2	2	2	2	1	1	2	1	1	1	2	1	2	1	1	1	1	1	1	1	1	1	1	1	1	1	1	1	1	1	1	1	1	1	1		1
1492	4	16	1	1	1	2	2	2	2	2	2	3	3	3	3	3	3	3	3	2	3	3	3	3	3	3	3	3	3	2	1	1	1	1	1	3	3	3	3	1	1	1	2	1	1	1	1		1
1493	4	16	2	1	3	3	3	3	3	2	4	4	4	3	4	3	4	4	4	4	4	4	4	4	4	4	1	1	1	2	1	1	2	2	2	1	2	1	2	1	1	2	1	2	1	1	4	3	4
1494	4	16	1	1	3	2	1	3	1	2	4	4	4	2	3	4	4	4	4	1	3	4	4	2	3	4	1	1	1	1	1	1	1	1	1	1	1	1	1	1	1	1	1	1	1	1	1		1
1495	4	16	1	1	1	2	1	1	2	2	1	2	2	2	1	1	1	2	2	1	1	1	1	1	1	1	2	2	1	1	1	1	1	1	1	2	2	1	1	1	1	1	1	1	1	1	1		1
1496	4	16	2	1	2	3	2	3	2	3	3	4	4	2	2	3	2	2	2	1	3	3	2	3	3	3	2	2	1	1	1	1	3	3	1	1	1	1	1	1	1	1	1	1	1	1	1		1
1497	4	16	1	1	2	2	1	2	1	2	2	3	3	3	2	2	2	3	3	1	1	1	2	2	2	2	1	1	1	1	1	1	1	1	1	1	1	1	1	1	2	1	1	1	1	1	1		1
1498	4	16	2	1	2	3	2	4	2	3	2	4	4	3	3	4	4	4	4	4	3	2	4	2	4	3	1	1	1	1	1	1	1	1	1	1	1	1	1	1	2	1	1	1	1	1	1		1
1499	4	16	1	1	1	3	2	1	1	3	2	3	3	3	2	4	4	1	1	1	3	3	3	3	3	4	1	1	1	1	1	1	1	1	1	1	2	1	1	1	1	1	1	1	1	1	1		1
1500	4	16	1	1	3	3	2	2	2	3	2	3	3	3	2	3	4	2	2	3	3	3	3	2	3	3	1	1	1	2	1	1	2	1	1	1	2	1	2	1	3	2	1	2	1	1	1		2
1501	4	16	2	1	3	2	1	2	2	3	2	4	4	3	3	3	3	3	2	3	2	3	2	3	3	4	3	3	1	2	2	1	1	1	1	1	2	1	2	1	1	1	1	1	1	1	1		1
1502	4	16	2	1	2	3	2	3	2	3	1	4	4	4	2	3	3	3	3	2	2	2	3	3	3	2	1	1	1	1	1	1	1	1	1	1	1	1	1	1	1	1	1	1	1	1	1		1
1503	4	16	1	1	1	2	1	2	1	1	1	2	2	2	1	3	3	2	2	1	2	2	2	2	3	3	2	2	1	1	1	1	1	1	1	1	2	1	1	1	1	1	1	1	1	1	1		1
1504	4	16	1	1	3	2	2	2	2	2	3	3	3	3	3	3	3	2	2	2	2	2	2	2	2	2	1	1	1	3	1	1	1	1	1	1	1	1	1	1	5	4	1	2	2	5	1		1
1505	4	16	2	1	1	1	2	3	1	2	1	3	4	2	3	4	4	2	3	3	3	4	4	3	4	4	1	1	1	2	2	1	2	2	1	1	2	1	1	1	2	1	1	1	1	2	1		1
1506	4	16	2	1	3	4	2	4	3	3	2	2	3	4	2	4	4	2	3	3	2	2	3	4	4	3	1	1	1	1	1	1	1	1	1	1	2	1	1	1	2	1	1	1	1	1	1		2
1507	4	16	1	1	3	3	1	3	1	2	1	4	4	3	4	3	3	2	1	3	1	1	3	1	3	3	1	1	1	1	1	1	1	1	1	1	1	1	1	1	5	1	2	1	2	1	1		1
1508	4	16	1	1	1	1	1	1	1	1	1	3	2	1	1	1	1	1	1	1	1	1	1	1	1	1	1	1	1	1	1	1	1	1	1	1	1	1	1	1	1	1	1	1	1	1	1		1
1509	4	16	2	1	1	2	2	3	2	1	2	4	4	3	2	4	1	2	2	2	2	3	1	2	2	2	1	1	1	1	1	1	1	1	1	1	1	1	1	1	2	1	1	2	1	1	1		1
1510	4	16	2	1	1	1	1	2	1	1	1	3	3	3	2	2	2	1	1	2	1	1	1	1	1	1	1	1	1	1	1	1	1	1	1	1	1	1	1	1	1	1	1	1	1	1	1		2
1511	4	16	1	1	2	2	2	2	1	1	2	2	2	2	1	1	1	2	2	2	2	2	2	2	2	2	1	1	1	3	1	1	1	1	1	1	2	1	2	1	2	1	1	2	1	1	1		1
1512	4	16	1	1	2	3	2	3	3	3	3	4	4	2	2	4	3	3	3	3	1	1	3	3	3	3	1	1	1	1	1	1	1	1	1	1	2	1	1	1	1	1	2	1	1	1	1		1
1513	4	16	1	1	2	2	1	3	1	2	1	3	3	2	1	2	1	1	2	2	2	1	2	1	2	2	2	1	1	1	1	1	1	1	1	1	2	1	1	1	1	1	1	1	1	1	1		1
1514	4	16	2	1	2	2	1	2	1	2	1	2	4	2	2	3	1	3	3	3	2	1	2	1	2	2	1	2	1	1	1	1	1	1	1	1	1	1	1	1	5	1	1	1	1	5	1		1
1515	4	16	1	1	3	4	3	3	3	4	3	4	4	4	4	4	4	3	4	4	4	4	4	4	4	4	2	1	1	1	1	1	1	1	1	1	3	1	3	1	2	1	1	1	1	1	2	1	1
1516	4	16	1	1	3	3	3	2	2	3	1	3	4	3	4	3	4	3	3	2	2	1	2	4	3	2	2	2	3	3	1	1	1	1	1	1	4	1	3	1	3	1	1	1	1	1	1		3
1517	4	16	1	1	2	2	1	1	1	2	1	4	4	2	1	1	1	1	1	1	2	1	2	2	1	2	1	1	1	1	1	1	1	1	1	1	1	1	1	1	2	1	1	1	1	1	1		1
1518	4	16	1	1	2	2	3	2	2	1	2	3	3	3	3	4	4	3	2	3	3	3	4	3	4	2	1	1	1	1	1	1	1	1	1	1	1	1	1	1	1	1	1	1	1	1	1		1
1519	4	16	2	1	2	2	1	2	1	2	1	3	3	2	1	2	1	1	1	1	3	1	2	2	2	2	1	1	1	1	1	1	1	1	1	1	1	1	1	1	2	1	1	1	1	2	1		1
1520	4	16	2	1	3	2	1	2	1	1	1	2	3	2	1	2	1	1	2	2	2	2	2	2	1	3	1	1	1	1	1	1	1	1	1	1	1	1	1	1	1	1	1	1	1	1	2	2	1
1521	4	16	1	1	1	1	1	3	1	1	1	4	4	2	1	2	2	2	2	2	3	2	3	2	2	2	1	1	1	1	1	1	1	1	1	1	2	1	1	1	2	1	1	1	1	1	1		1
1522	4	16	1	1	2	3	3	3	2	2	3	2	2	3	3	3	1	2	1	1	1	2	4	3	4	3	1	1	1	2	1	1	1	1	1	1	2	1	1	1	1	1	1	1	1	1	1		1
1523	4	16	1	1	1	1	1	1	1	1	1	2	3	1	2	2	2	1	1	1	1	1	1	1	1	1	1	2	1	1	1	1	1	1	1	1	2	1	1	1	2	2	1	1	1	1	1		1
1524	4	16	1	1	1	1	2	2	1	3	2	4	4	3	1	3	2	1	1	2	1	1	2	2	3	2	1	1	1	1	1	1	1	1	1	1	1	1	1	1	2	1	1	1	1	1	1		1
1525	4	16	1	1	2	1	1	3	3	2	1	2	4	3	3	4	4	2	2	1	3	2	2	1	2	3	1	1	1	1	1	1	1	1	1	1	1	1	2	1	2	1	1	2	1	1	1		1
1526	4	16	1	1	2	2	1	3	1	1	1	3	4	3	2	1	2	2	2	1	3	1	3	2	2	1	1	1	1	2	1	1	1	1	1	1	1	1	1	1	1	1	1	1	1	1	1		1
1527	4	16	2	1	4	4	3	2	1	3	2	4	4	3	2	4	4	3	2	4	1	1	4	1	1	3	1	1	1	1	1	1	1	1	1	1	1	1	1	1	1	1	1	1	1	1	1		1
1528	4	16	2	1	3	3	3	2	2	4	2	4	4	3	4	4	3	3	3	3	2	3	3	3	2	3	1	1	1	1	1	1	1	1	1	1	1	1	1	1	2	1	1	1	1	1	2	2	1
1529	4	16	2	1	3	4	2	3	3	3	2	3	4	3	2	2	2	2	1	2	3	2	2	4	2	2	2	2	1	1	1	1	2	2	1	1	1	1	1	1	2	1	1	1	1	1	1		1
1530	4	16	1	1	2	2	2	1	1	2	1	2	2	2	1	2	1	1	1	2	1	1	1	1	1	1	1	1	2	1	1	1	1	1	2	1	1	2	1	1	1	1	1	1	1	1	1		1
1531	4	16	1	1	2	2	3	1	1	1	2	3	2	4	1	3	2	2	2	1	2	1	1	3	2	2	1	1	1	2	1	1	1	1	1	1	1	1	1	1	5	1	1	1	1	1	1		1
1532	4	16	1	1	3	3	2	1	2	3	2	3	2	3	2	4	4	2	4	3	2	1	2	4	4	3	1	1	1	1	1	1	1	1	1	1	2	1	1	1	2	1	1	1	1	1	1		1
1533	4	16	2	1	2	2	2	3	1	2	2	3	3	3	2	3	2	1	1	1	2	2	2	2	2	3	1	1	1	1	1	1	1	1	1	1	2	1	1	1	1	1	1	1	1	1	1		1
1534	4	16	1	1	2	3	2	3	2	3	2	2	3	2	1	1	1	1	1	1	2	1	1	3	3	3	1	1	2	2	1	1	1	1	1	1	1	1	1	1	2	2	2	1	3	1	1		1
1535	4	16	1	1	2	3	2	1	2	3	2	3	3	3	2	3	3	2	2	3	2	2	3	3	3	1	1	1	1	2	2	1	1	1	1	1	1	1	2	1	2	2	1	2	1	1	1		1
1536	4	17	2	1	3	2	3	4	1	2	3	4	4	2	3	4	3	3	3	3	2	2	3	1	1	3	1	1	1	1	1	1	1	1	1	1	1	1	1	1	2	1	1	1	1	1	2	1	1
1537	4	17	1	1	2	2	2	2	2	2	2	2	2	2	2	2	2	2	2	2	2	2	2	2	2	2	1	1	1	1	1	1	1	1	1	1	1	1	1	1	1	1	1	1	1	1	1		1
1538	4	17	1	1	1	3	1	3	2	2	1	3	3	2	1	1	1	2	1	1	2	1	2	2	3	3	1	1	1	1	1	1	1	1	1	1	2	1	1	1	1	1	1	1	1	1	1		1
1539	4	17	2	1	2	4	3	3	2	3	3	3	3	3	3	3	3	4	4	3	3	2	2	3	3	2	1	1	1	2	3	2	2	1	1	1	3	1	1	1	1	4	1	2	1	1	1		1
1540	4	17	1	1	2	3	2	2	1	2	3	3	3	3	3	3	3	2	3	3	2	1	1	2	3	1	1	1	1	1	1	1	1	1	1	1	1	1	1	1	1	1	3	1	1	1	1		2
1541	4	17	1	1	2	1	1	4	1	2	4	4	4	1	1	2	4	2	1	1	1	1	1	1	1	1	1	1	1	1	1	1	1	1	1	1	1	1	1	1	1	1	1	1	1	1	1		1
1542	4	17	2	1	3	1	1	2	1	1	2	4	4	3	4	4	3	2	4	2	1	1	3	2	4	3	2	1	1	1	1	1	1	1	1	1	1	1	2	1	1	1	1	1	1	1	1		1
1543	4	17	1	1	2	3	4	2	2	2	3	3	4	1	2	3	4	4	3	4	4	3	4	2	3	3	1	2	1	2	1	1	1	1	1	1	4	1	1	1	1	1	1	1	1	1	1		1
1544	4	17	2	1	2	3	2	3	2	2	1	2	3	3	2	3	2	2	2	1	3	2	2	2	2	2	1	1	1	2	1	1	1	1	1	1	2	1	1	1	1	1	1	1	1	1	1		1
1545	4	17	2	1	3	3	1	2	1	2	3	4	3	4	4	4	4	3	2	3	1	1	1	3	3	4	1	1	1	1	1	1	1	1	1	1	1	1	1	1	1	1	1	1	1	1	1		1
1546	4	17	2	1	3	4	4	3	1	3	3	4	4	4	4	4	4	4	4	4	4	4	3	3	3	3	1	1	1	1	1	1	1	1	1	1	2	1	1	1	2	1	1	2	1	1	1		1
1547	4	17	1	1	2	3	1	1	1	2	1	2	2	3	1	2	1	3	2	1	1	1	1	1	1	2	1	1	1	2	1	1	1	1	1	1	2	1	3	4	1	1	2	1	1	1	1		2
1548	4	17	1	1	3	4	3	2	1	3	3	3	3	3	3	3	3	2	2	3	4	4	3	4	4	2	1	1	1	1	1	1	1	2	1	1	2	1	1	1	1	1	1	1	1	1	1		1
1549	4	17	2	1	2	2	3	4	2	2	3	3	4	2	2	3	2	2	2	2	3	3	3	3	3	3	2	2	1	1	1	1	2	1	1	1	2	1	1	1	2	1	1	2	1	2	2	2	2
1550	4	17	1	1	2	3	2	1	1	2	1	2	2	3	1	2	1	2	1	3	1	1	1	1	1	1	1	1	1	1	1	1	1	1	1	1	1	1	1	1	1	1	1	1	1	1	1		1
1551	4	17	1	1	2	2	2	3	3	3	3	2	2	2	2	3	3	2	2	3	2	2	2	2	2	3		1	1	1	1	1	1	1	1	1	1	1	1	1	1	1	1	1	1	1	1		1
1552	4	17	2	1	2	2	2	4	1	2	1	3	3	1	4	4	4	2	3	4	3	4	3	1	4	1	1	1	1	1	1	1	1	1	1	1	2	1	1	1	1	2	1	2	1	1	1		1
1553	4	17	2	1	3	4	1	4	3	3	3	4	4	3	3	4	4	4	3	3	3	2	3	3	3	3	1	1	2	2	2	1	1	1	2	1	2	1	1	1	1	1	1	2	1	1	4	4	1
1554	4	17	1	1	2	2	3	2	3	2	3	4	2	1	2	2	2	3	3	3	3	2	2	3	2	2	1	1	1	1	1	1	1	1	1	1	1	1	1	1	2	1	1	1	1	1	1		3
1555	4	17	1	1	1	1	1	3	1	2	1	3	4	1	1	2	1	1	1	1	1	1	1	1	1	2	1	1	1	1	1	1	1	1	1	1	1	1	1	1	1	1	1	1	1	1	1		1
1556	4	17	2	1	3	3	3	4	2	2	3	3	4	4	3	4	4	2	3	2	3	4	4	4	4	2	2	1	1	1	1	1	1	3	1	1	1	1	2	1	2	2	1	2	1	1	1		2
1557	4	17	1	1	3	3	2	4	4	3	2	4	4	4	3	4	4	4	4	3	4	4	4	3	4	3	2	1	1	1	1	1	1	1	1	1	1	1	1	1	1	1	2	1	2	1	1		1
1558	4	17	1	1	1	1	1	1	1	1	1	2	3	1	1	1	1	1	1	1	1	1	1	1	2	2	1	1	1	1	1	1	1	1	1	1	1	1	1	1	1	1	1	1	1	1	1		1
1559	4	17	2	1	2	2	3	4	2	2	2	3	4	2	2	3	2	2	2	2	2	3	3	2	3	4	1	1	1	1	1	1	2	1	1	1	2	1	1	1	1	1	2	2	2	1	3	2	2
1560	4	17	2	1	1	3	2	2	1	3	3	4	3	4	4	4	4	4	4	3	3	2	3	4	3	3	1	1	1	2	1	1	1	1	1	1	1	1	1	1	1	1	1	1	1	1	1		1
1561	4	17	2	1	2	3	1	3	2	3	3	4	4	4	4	4	4	4	4	3	4	3	3	3	4	3	1	1	1	1	1	1	2	2	1	1	2	1	1	2	1	1	1	2	1	1	1		2
1562	4	17	1	1	2	1	1	1	2	4	2	4	3	4	3	2	3	3	2	3	1	1	3	4	4	4	1	1	1	2	1	1	1	1	1	1	1	1	1	1	1	1	1	1	1	1	1		1
1563	4	17	2	1	1	1	1	3	1	1	1	2	3	2	1	1	1	1	1	1	1	1	3	2	1	3	1	1	1	1	1	1	1	1	1	1	1	1	1	1	1	1	1	1	1	1	1		1
1564	4	17	1	1	1	1	1	2	1	1	1	3	3	2	1	1	1	2	2	2	1	1	1	1	1	1	1	1	1	1	1	1	1	1	1	1	1	1	1	1	2	1	1	1	1	1	1		1
1565	4	17	1	1	2	2	3	4	3	3	1	4	3	3	4	3	3	3	3	3	2	2	2	2	3	3	2	1	1	3	1	1	1	1	1	1	1	1	1	1	2	1	1	1	1	1	1		1
1566	4	17	1	1	2	2	4	2	3	4	4	3	3	3	3	3	3	4	2	2	2	4	3	3	3	3	1	1	1	1	1	1	1	1	1	1	1	1	1	1	1	1	1	1	1	1	4	2	2
1567	4	17	1	1	3	2	3	1	4	1	2	4	3	2	3	3	2	2	2	3	2	3	3	3	3	3	2	1	1	1	1	1	1	1	1	1	1	1	1	1	1	1	2	1	2	1	1		1
1568	4	17	1	1	2	2	2	3	2	2	3	3	4	3	3	3	4	3	3	3	2	2	3	3	3	3	1	1	1	1	1	1	1	1	1	1	1	1	1	1	1	1	1	1	1	1	1		1
1569	4	17	1	1	3	3	2	1	2	3	2	4	4	4	3	4	4	1	1	1	3	3	2	2	2	2	1	1	1	1	1	1	1	1	1	1	2	1	1	1	1	1	1	1	1	1	1		1
1570	4	17	1	1	2	1	2	2	2	2	1	4	3	3	3	4	4	1	1	1	1	3	2	2	2	2	1	1	1	2	1	1	1	1	1	1	1	1	1	1	1	1	1	1	1	1	1		2
1571	4	17	1	1	4	4	4	4	4	4	3	4	4	4	3	4	4	4	3	4	3	4	4	4	4	3	1	1	1	1	1	1	1	1	1	1	1	1	1	1	1	1	1	1	1	1	2	1	1
1572	4	17	1	1	3	3	1	4	1	2	2	4	4	4	2	3	1	3	3	4	1	1	2	3	2	2	1	1	1	2	1	1	1	1	1	1	2	1	1	1	1	1	1	1	2	1	1		1
1573	4	17	1	1	2	3	4	2	4	2	2	4	4	4	3	4	4	3	4	4	3	3	2	3	4	2	1	1	1	2	1	1	1	2	1	1	1	1	1	1	2	1	1	1	1	1	1		1
1574	4	17	2	1	1	2	1	1	1	2	1	2	2	2	1	2	2	1	2	2	1	2	2	2	2	1	1	1	1	1	1	1	1	1	1	1	1	1	1	1	1	1	1	1	1	1	1		1
1575	4	17	2	1	4	4	3	3	3	4	3	4	4	3	4	4	4	3	3	3	3	2	3	3	2	4	1	1	1	1	1	1	1	2	1	1	1	1	1	1	1	1	1	1	1	1	2	2	1
1576	4	17	2	1	2	1	2	3	2	2	2	3	3	4	3	4	4	3	3	2	3	2	3	4	3	2	1	1	1	1	1	1	1	1	1	1	1	1	1	1	1	1	1	1	1	1	4	2	2
1577	4	17	2	1	2	2	3	3	2	4	3	3	4	2	3	4	3	4	4	4	3	4	3	3	3	2	1	2	3	3	2	1	3	3	3	1	2	1	2	1	2	2	1	3	1	1	1		1
1578	4	17	1	1	1	3	1	2	1	1	1	2	2	1	1	4	1	1	2	1	3	1	2	1	1	1	1	1	1	1	1	1	1	1	1	1	1	1	1	1	1	1	1	1	1	1	1		1
1579	4	17	1	1	1	3	2	1	1	2	2	3	2	3	1	4	1	3	3	3	3	3	2	3	3	2	1	1	1	1	1	1	1	1	1	1	1	1	1	1	1	1	1	1	1	1	1		1
1580	4	17	1	1	2	3	2	3	3	3	3	4	4	4	4	4	4	3	2	3	3	3	4	3	3	4	1	1	1	1	1	1	1	1	1	1	1	1	1	1	2	1	1	1	1	1	1		3
1581	4	17	2	1	3	3	2	4	1	3	1	4	4	2	4	4	3	4	3	2	3	3	4	2	2	4	1	1	1	1	1	1	1	1	1	1	1	1	1	1	1	1	1	1	1	1	1		1
1582	4	17	1	1	1	2	1	1	1	1	1	2	4	2	1	2	2	1	1	1	2	1	1	2	1	1	1	1	1	1	1	1	1	1	1	1	1	1	1	1	2	1	1	1	1	1	1		1
1583	4	17	1	1	1	1	1	1	1	2	1	3	2	1	1	1	1	2	1	2	1	1	1	1	1	2	1	1	1	1	1	1	1	1	1	1	1	1	1	1	1	1	1	1	1	1	1		1
1584	4	17	1	1	2	2	2	2	1	1	1	3	3	3	3	3	2	1	1	1	1	1	2	2	2	2	1	1	1	1	1	1	1	1	1	1	2	1	1	1	1	1	1	1	1	1	1		1
1585	4	17	1	1	3	3	2	3	2	2	2	3	3	3	2	4	4	4	4	3	3	3	3	3	3	3	1	1	1	2	1	1	1	1	1	1	1	1	1	1	2	1	1	1	1	1	3	2	1
1586	4	17	1	1	1	1	1	1	1	2	1	2	2	2	2	2	2	1	1	1	1	1	1	1	2	2	1	1	1	1	1	1	1	1	1	1	1	1	1	1	1	1	1	1	1	1	1		1
1587	4	17	1	1	3	4	4	2	2	2	4	2	2	3	3	2	3	2	3	2	1	3	2	2	2	2	2	1	1	1	1	1	1	1	1	1	1	1	1	1	2	1	1	2	1	2	1		1
1588	4	18	1	1	1	2	2	2	1	2	1	2	3	2	2	1	1	1	1	1	2	1	2	1	1	2	1	1	1	1	1	1	1	1	1	1	1	1	1	1	1	1	1	1	1	1	1		1
1589	4	18	1	1	1	1	1	2	1	2	1	2	2	2	1	3	1	1	2	2	1	1	2	1	1	1	1	1	1	1	1	1	1	1	1	1	1	1	2	1	1	1	1	1	1	1	1		1
1590	4	18	1	1	2	4	2	3	2	3	3	3	4	3	2	3	3	3	1	2	2	1	2	2	2	3	1	1	1	1	1	1	1	1	1	1	1	1	1	1	1	1	2	1	1	1	1		3
1591	4	18	1	1	1	1	1	4	1	1	1	4	4	1	2	3	2	1	1	1	1	1	4	3	1	3	1	1	1	1	1	1	1	1	1	1	1	1	1	1	1	1	1	1	1	1	1		1
1592	4	18	1	1	3	2	1	2	2	2	2	3	3	1	2	2	2	2	3	1	1	2	1	2	3	3	1	1	1	1	1	1	1	1	1	1	2	1	2	1	2	1	1	1	1	2	1		1
1593	4	18	2	1	2	4	4	3	2	4	4	4	4	2	4	4	2	2	4	4	4	4	4	4	4	4	1	1	1	1	1	1	1	1	1	1	2	1	1	1	1	1	1	2	1	1	4	3	4
1594	4	18	1	1	3	4	3	4	2	2	3	2	3	4	2	3	3	4	3	2	1	2	2	1	2	2	3	1	2	1	3	2	2	1	2	1	1	1	2	1	1	1	2	1	1	1	1		1
1595	4	18	2	1	1	2	1	2	1	2	1	2	2	2	1	1	1	1	1	1	2	1	2	1	1	2	1	1	1	2	1	1	1	1	1	1	1	1	1	1	1	1	1	1	1	1	1		1
1596	4	18	2	1	2	1	1	2	1	2	1	3	4	2	3	3	4	2	2	3	3	3	2	1	2	2	1	1	1	1	1	1	1	1	1	1	2	1	1	1	1	1	1	1	1	1	1		1
1597	4	18	1	1	4	3	3	2	2	3	3	4	3	2	3	4	4	4	3	3	3	2	2	3	3	3	1	1	1	2	3	1	1	2	1	1	3	2	1	1	1	1	1	1	1	1	1		1
1598	4	18	2	1	4	3	2	3	1	4	1	4	4	4	4	4	4	4	4	3	2	1	3	3	2	2	1	2	1	2	1	1	1	1	1	1	3	1	2	1	2	1	1	1	1	1	1		4
1599	4	18	2	1	4	4	4	3	2	3	3	4	4	3	4	4	4	3	3	3	4	3	4	4	4	4	1	1	1	1	1	1	1	1	1	1	1	1	1	1	1	1	1	1	1	1	1		1
1600	4	18	1	1	1	2	1	2	1	1	1	2	2	3	1	2	1	1	1	1	1	1	2	1	1	1	1	1	1	2	1	1	1	1	1	1	2	1	1	1	1	1	1	1	1	1	1		1
1601	4	18	2	1	1	1	2	1	1	1	1	3	3	2	2	3	2	2	1	1	1	1	1	1	1	1	1	1	1	1	1	1	1	1	1	1	1	1	1	1	1	1	1	1	1	1	1		1
1602	4	18	1	1	2	3	2	3	1	2	1	4	4	2	3	4	2	1	1	1	2	1	3	2	4	2	1	1	1	1	1	1	1	1	1	1	1	1	1	1	1	1	2	1	1	1	1		1
1603	4	18	2	1	1	2	1	2	1	2	2	3	3	2	1	3	2	3	3	2	1	1	2	2	2	2	2	2	1	1	1	1	1	1	1	1	2	1	1	1	2	1	1	1	1	1	1		3
1604	4	18	2	1	2	2	1	2	1	1	2	2	2	3	2	3	2	2	3	2	3	3	3	3	3	2	1	1	1	1	1	1	1	1	1	1	1	1	1	1	1	1	1	2	1	1	3	1	2
1605	4	18	2	1	4	4	3	4	4	4	4	4	4	4	4	4	4	4	4	4	4	4	4	4	4	4	2	1	1	1	1	1	2	1	1	1	3	1	1	1	1	1	1	1	1	1	3	1	1
1606	4	18	1	1	1	3	1	1	2	3	1	4	4	1	1	1	1	1	1	1	1	1	1	2	2	2	1	1	1	2	1	1	2	2	1	1	1	1	1	1	2	1	1	2	1	1	1		1
1607	4	18	1	1	2	2	1	2	3	3	1	3	2	3	2	2	2	1	3	3	3	2	3	2	3	3	2	1	1	1	1	1	1	2	1	1	2	1	1	1	1	1	2	1	1	2	1		1
1608	4	18	2	1	2	2	2	3	1	1	2	3	3	1	2	3	3	3	3	3	3	3	3	2	2	2	1	1	1	1	1	1	1	1	1	1	1	1	1	1	1	1	1	1	1	1	3	1	2
1609	4	18	1	1	3	3	2	3	2	3	4	4	4	3	4	4	4	4	4	4	3	3	3	4	3	3	1	2	1	1	2	1	1	1	1	1	1	1	1	1	1	1	2	1	1	2	1		2
1610	4	18	1	1	2	2	2	3	2	2	2	3	3	3	3	3	3	3	3	3	3	3	3	3	3	3	1	1	1	1	1	1	1	1	1	1	1	1	1	1	1	1	1	1	1	1	1		1
1611	4	18	1	1	2	1	2	2	1	2	2	4	3	2	1	4	3	2	2	2	2	2	3	3	3	1	1	1	1	1	1	1	1	1	1	1	1	1	1	1	2	1	2	1	1	1	1		1
1612	4	18	1	1	3	3	1	4	2	3	1	4	4	3	3	3	3	2	2	3	1	1	2	2	3	2	1	2	1	4	1	1	1	1	1	2	1	1	4	1	1	1	1	1	1	1	1		1
1613	4	18	1	1	2	2	2	2	2	3	3	4	3	3	3	4	3	2	2	2	3	2	2	2	2	3	1	1	1	1	1	1	1	1	1	1	1	1	1	1	2	1	1	2	1	1	1		1
1614	4	18	2	1	3	3	3	3	1	3	2	4	4	4	3	4	4	4	4	3	4	3	4	3	4	3	1	1	1	1	1	1	1	1	1	1	1	1	1	1	1	1	1	1	1	1	1		1
1615	4	18	1	1	2	3	1	2	2	2	3	3	3	4	2	3	3	2	2	2	3	2	2	2	2	2	2	2	3	2	2	1	3	4	1	1	2	1	1	2	2	2	2	2	1	1	1		1
1616	4	18	2	1	3	4	3	3	2	3	4	4	4	3	3	4	4	3	4	4	4	3	3	4	3	3	1	1	1	2	1	1	2	2	1	1	3	1	1	3	5	1	4	2	1	1	4	2	4
1617	4	18	2	1	2	4	4	3	2	2	3	4	4	4	4	4	4	4	4	4	3	4	3	4	4	3	1	1	1	1	1	1	3	3	3	1	2	2	1	1	2	2	1	5	1	1	4	3	4
1618	4	18	2	1	2	2	2	3	1	2	1	3	3	2	1	2	2	1	1	1	1	1	2	2	1	2	1	1	1	1	1	1	1	1	1	1	2	1	1	1	1	1	1	2	1	1	1		1
1619	4	18	1	1	2	3	2	3	2	3	2	3	4	2	2	3	3	3	2	2	3	3	3	3	3	3	1	1	1	1	1	1	1	1	1	1	2	1	1	1	2	1	1	1	1	1	1		1
1620	4	18	1	1	2	2	1	2	2	1	2	2	2	1	2	2	1	2	2	1	2	1	2	1	2	1	1	1	1	1	1	1	1	1	1	1	1	1	1	1	1	1	1	1	1	1	1		1
1621	4	18	2	1	3	3	3	4	4	4	3	4	4	4	4	4	2	2	2	3	2	3	2	2	4	2	2	1	1	1	1	1	1	1	1	1	1	1	1	1	2	1	1	1	1	1	1		1
1622	4	18	1	1	3	4	3	1	3	4	4	4	3	4	1	4	1	4	1	3	4	3	1	2	2	3	1	1	3	4	2	1	1	1	4	1	4	4	1	1	1	1	3	5	2	5	2	3	4
1623	4	18	2	1	1	1	1	2	2	2	1	3	3	1	1	2	1	1	1	1	1	1	2	2	2	2	1	2	1	1	1	1	1	1	1	1	1	1	1	1	1	1	1	1	1	1	1		1
1624	4	18	1	1	2	4	2	2	2	2	2	3	3	2	1	1	1	1	1	2	1	1	1	2	2	2	2	1	1	1	1	1	1	3	1	1	1	1	1	1	2	1	1	1	1	1	1		1
1625	4	18	1	1	1	1	1	3	2	1	1	4	4	4	3	4	3	4	4	1	2	2	3	1	2	3	1	2	1	3	1	3	2	1	1	2	3	1	1	1	2	2	1	2	1	1	1		1
1626	4	18	1	1	1	3	4	1	1	1	2	1	1	2	1	1	1	2	1	4	1	2	3	2	2	3	1	2	1	1	1	1	1	1	1	1	2	1	1	1	1	1	2	1	1	1	1		4
1627	4	18	2	1	2	1	2	2	1	2	1	4	4	2	1	3	2	1	1	1	1	1	2	1	2	2	1	1	1	1	1	1	1	1	1	1	1	1	1	1	1	1	1	1	1	1	1		1
1628	4	18	2	1	2	2	2	2	1	2	2	3	4	2	2	2	2	3	3	3	3	2	2	1	1	1	1	1	1	1	1	1	1	1	1	1	1	1	1	1	1	1	1	1	1	1	1		1
1629	4	18	1	1	2	4	3	4	2	2	2	4	3	4	2	4	3	4	4	4	3	3	2	3	3	3	2	2	1	2	1	1	3	3	1	2	3	2	4	1	2	2	2	2	4	2	2	1	2
1630	4	18	2	1	1	1	2	1	1	1	1	2	4	2	1	2	1	1	1	2	1	1	1	1	1	1	1	1	1	1	1	1	1	1	1	1	1	1	1	1	1	1	1	1	1	1	1		1
1631	4	18	1	1	1	1	1	2	1	1	1	3	3	2	2	4	4	1	1	1	1	1	1	1	1	2	2	2	1	1	1	1	1	1	1	2	1	1	1	1	1	1	1	1	1	1	1		1
1632	4	18	1	1	2	2	2	2	2	2	2	4	4	2	2	3	2	1	2	2	1	2	2	2	2	3	1	1	1	1	1	1	1	1	1	1	1	1	1	1	1	1	1	1	1	1	1		1
1633	4	18	1	1	2	2	1	3	1	2	2	2	2	3	2	3	2	2	2	1	2	1	1	1	2	1	1	1	1	1	1	1	1	1	1	1	1	1	1	1	1	1	1	1	1	1	1		1
1634	4	18	1	1	1	3	1	2	1	2	1	3	3	2	3	3	3	2	1	1	2	1	1	3	2	1	1	1	1	1	1	1	1	1	1	1	1	1	1	1	1	1	1	1	1	1	1		1
1635	4	18	1	1	2	4	3	3	2	2	3	3	4	4	1	2	2	2	2	1	2	2	2	2	2	3	1	1	1	1	1	1	2	1	1	1	2	1	2	1	3	2	1	2	1	1	1		4
1636	4	18	1	1	2	2	1	1	1	1	1	3	4	2	1	1	1	1	1	2	2	1	1	1	2	1	1	1	1	1	1	1	1	1	1	1	1	1	1	1	2	1	1	1	1	1	1		2
1637	4	18	1	1	4	4	3	4	3	3	3	4	4	3	4	4	4	4	4	4	4	4	4	4	4	4	1	1	1	1	1	1	1	3	1	1	3	1	1	1	1	1	1	1	1	1	2	2	1
1638	4	19	2	1	2	2	2	1	1	2	1	2	2	2	2	3	2	3	3	2	2	1	2	3	3	2	2	2	1	1	1	1	1	1	1	1	2	1	1	1	1	1	1	1	1	1	1		1
1639	4	19	2	1	1	2	1	4	1	1	1	2	3	3	2	2	2	3	2	2	1	1	2	3	2	2	1	1	1	1	1	1	1	1	1	1	1	1	1	1	2	1	1	1	1	1	1		1
1640	4	19	1	1	3	4	3	3	1	4	3	4	4	4	4	4	3	3	4	4	3	2	3	4	4	2	2	2	2	2	1	1	1	2	1	1	3	2	2	1	1	1	1	1	1	1	1		1
1641	4	19	1	1	2	2	1	2	1	2	1	3	3	2	1	2	2	1	1	1	1	1	2	2	2	3	1	1	1	1	1	1	2	1	1	1	2	1	1	1	2	1	1	1	2	1	1		1
1642	4	19	2	1	2	1	2	3	2	2	2	3	3	3	3	3	3	2	2	3	1	1	2	3	3	3	1	2	1	2	3	1	1	1	1	1	2	1	3	2	2	1	1	1	1	1	3	2	2
1643	4	19	1	1	3	2	3	3	3	2	3	3	3	2	2	3	2	2	3	2	2	3	2	3	3	2	1	1	1	1	1	1	1	1	1	1	1	1	1	1	1	1	1	1	1	1	1		1
1644	4	19	1	1	3	4	3	3	3	2	3	4	3	4	4	4	4	4	4	4	4	2	3	4	4	4	1	2	1	1	1	1	1	1	1	1	1	1	1	1	2	1	1	1	1	1	1		1
1645	4	19	1	1	2	3	3	3	2	1	2	2	2	1	3	2	2	1	1	2	3	1	1	1	1	3	1	1	1	1	1	1	1	1	1	2	1	1	1	1	1	1	1	1	1	1	2	1	1
1646	4	19	1	1	2	1	1	2	1	2	2	2	3	2	1	2	2	2	2	1	1	1	1	1	1	1	1	1	1	1	1	1	1	1	1	1	1	1	1	1	2	1	1	1	1	2	1		1
1647	4	19	1	1	2	2	2	3	2	2	2	4	3	2	1	2	2	2	2	2	2	2	2	2	2	3	2	2	1	2	1	2	1	1	1	1	3	1	2	1	2	2	1	1	1	1	1		1
1648	4	19	2	1	1	2	2	2	1	2	2	3	3	3	2	3	2	2	2	2	2	1	2	2	2	2	1	1	1	2	1	1	1	1	1	1	1	1	1	1	1	1	1	1	1	1	1		1
1649	4	19	1	1	3	3	1	3	2	3	1	3	3	3	3	3	3	1	1	1	3	1	4	4	4	3	2	2	1	3	1	1	1	2	1	1	3	1	1	1	5	1	1	1	2	1	1		1
1650	4	19	1	1	4	4	4	4	4	4	4	4	4	4	4	4	2	4	4	4	4	4	4	4	4	4	1	1	2	3	1	1	2	1	2	1	1	2	1	1	1	1	1	1	2	1	1		1
1651	4	19	1	1	2	2	2	1	1	2	2	2	1	2	1	3	3	1	1	1	2	1	2	2	2	1	1	1	1	1	1	1	1	1	1	1	2	1	1	1	2	1	1	1	1	1	1		1
1652	4	19	1	1	1	1	2	1	2	2	1	3	3	1	2	4	4	1	1	1	2	2	1	1	2	1	1	1	1	1	1	1	1	1	1	1	2	1	1	1	2	1	1	1	2	1	1		1
1653	4	19	2	1	1	1	1	1	1	2	1	2	2	3	2	2	2	1	1	1	2	1	1	3	1	1	1	2	1	1	1	1	1	1	1	1	1	1	1	1	2	1	1	1	1	1	2	1	1
1654	4	19	2	1	1	2	2	1	1	2	1	2	2	2	2	2	2	2	2	2	1	2	2	2	2	1	1	1	1	1	1	1	1	1	1	1	1	1	1	1	1	1	1	1	1	1	1		1
1655	4	19	2	1	2	2	2	2	1	2	1	2	2	2	2	2	2	3	1	2	3	2	2	2	2	2	1	2	1	1	1	1	1	1	1	1	1	1	1	1	1	1	1	1	1	1	1		1
1656	4	19	2	1	4	4	3	2	2	3	4	3	4	4	3	4	4	3	3	3	4	2	4	4	4	2	1	1	1	1	1	1	1	1	1	1	1	1	1	1	1	1	1	1	1	1	2	2	1
1657	4	19	2	1	2	2	2	1	2	2	1	4	4	1	2	3	2	3	3	2	4	2	2	2	2	2	2	2	1	1	1	1	1	1	1	1	1	1	1	1	2	1	1	1	1	1	1		1
1658	4	19	2	1	1	2	2	3	1	2	2	3	4	3	3	4	4	4	4	3	3	2	2	4	4	3	1	1	1	3	1	1	2	1	1	1	1	1	2	1	1	1	1	1	1	1	1		1
1659	4	19	2	1	2	2	2	3	2	2	2	3	3	3	3	4	3	3	3	3	3	3	3	2	3	2	1	2	1	1	1	1	1	1	1	1	1	1	1	1	1	1	1	1	1	1	1		1
1660	4	19	2	1	2	2	2	2	3	2	2	3	3	3	2	3	3	1	2	2	3	3	2	2	3	2	1	2	1	2	1	1	1	1	1	2	1	1	1	1	1	1	1	2	1	1	1		1
1661	4	19	2	1	2	2	2	3	1	2	2	3	2	1	2	2	2	2	2	2	2	1	2	1	2	2	1	1	1	1	1	1	1	1	1	1	1	1	1	1	1	1	1	1	1	1	1		1
1662	4	19	2	1	3	2	2	4	2	2	2	2	4	2	2	3	2	2	2	2	3	1	3	1	2	4	2	2	1	1	1	1	1	1	1	1	1	1	1	1	1	1	1	2	1	1	2	2	1
1663	4	19	2	1	2	3	1	2	1	1	2	3	3	3	3	4	4	3	2	1	1	1	3	1	2	3	2	1	1	1	1	1	1	1	1	2	1	1	1	1	1	1	1	1	1	1	1		1
1664	4	19	2	1	2	2	2	2	2	3	1	3	4	3	3	3	3	3	1	3	3	3	3	1	3	3	1	1	1	1	1	1	1	2	1	1	1	1	1	1	1	1	1	1	1	1	1		1
1665	4	19	1	1	2	3	2	2	1	3	3	3	4	4	3	4	3	3	4	4	2	2	2	3	3	2	1	1	1	2	1	1	1	1	1	1	1	1	1	1	2	2	2	1	1	1	1		1
1666	4	19	1	1	2	2	1	2	1	2	1	3	3	3	3	3	3	2	2	2	3	2	3	3	3	2	1	1	1	1	1	1	1	1	1	1	1	1	1	1	2	1	2	1	1	1	2	1	1
1667	4	19	1	1	2	3	1	2	1	2	3	3	3	2	2	4	3	2	2	3	3	2	3	1	2	2	1	1	1	1	1	1	1	1	1	1	2	1	1	1	2	1	1	1	1	1	1		4
1668	4	19	1	1	2	3	3	2	1	3	4	4	3	2	3	4	2	3	3	4	3	3	2	3	3	1	1	1	1	1	1	1	2	1	1	1	3	1	1	1	1	2	3	2	3	1	1		1
1669	4	19	1	1	2	3	3	2	2	2	2	4	3	3	1	3	1	1	1	2	2	2	2	2	3	2	1	1	1	2	1	1	3	2	1	1	1	1	1	1	2	1	2	2	1	1	1		1
1670	4	19	1	1	2	1	1	2	1	2	1	3	4	2	2	3	3	1	1	1	1	1	1	1	1	1	1	1	1	1	1	1	1	1	1	1	1	1	1	1	1	1	1	1	1	1	1		1
1671	4	19	1	1	1	3	2	2	1	2	1	3	3	2	2	3	2	1	1	1	2	2	2	2	2	2	1	1	1	1	1	1	1	1	1	1	1	1	1	1	1	1	1	1	1	1	1		1
1672	4	19	1	1	2	2	2	3	2	2	2	2	3	2	2	3	2	2	2	2	2	2	2	2	2	2	1	1	1	1	1	1	1	1	1	1	1	1	1	1	2	1	1	1	1	1	1		1
1673	4	19	1	1	2	1	1	1	1	2	1	3	4	1	1	1	1	1	1	1	1	1	1	1	1	1	1	1	1	1	1	1	1	1	1	1	1	1	1	1	1	1	1	1	1	1	1		1
1674	4	19	1	1	3	3	3	3	3	3	2	4	4	4	4	4	4	4	4	4	3	3	2	2	3	2	1	1	1	1	1	1	1	1	1	1	1	1	1	1	1	1	1	1	1	1	1		1
1675	4	19	1	1	1	2	3	1	1	1	1	2	3	1	2	2	1	1	1	1	2	1	2	1	1	1	1	1	1	1	1	1	1	1	1	1	1	1	1	1	2	1	2	1	1	1	1		1
1676	4	19	1	1	1	1	1	2	2	2	1	3	3	3	2	3	2	1	1	1	1	2	2	2	2	2	1	1	1	1	1	1	1	1	1	1	1	1	1	1	2	1	1	1	1	1	2	2	1
1677	4	19	1	1	2	2	1	1	1	1	1	2	2	2	2	2	2	2	2	1	1	1	1	1	1	1	1	1	1	1	1	1	1	1	1	1	1	1	1	1	2	1	1	2	1	1	1		1
1678	4	19	1	1	2	2	2	4	1	2	3	2	4	2	3	2	2	1	1	4	1	1	1	2	3	2	1	1	1	1	1	1	1	1	1	1	1	1	1	1	2	1	2	1	1	2	1		1
1679	4	19	1	1	2	2	1	1	3	4	1	4	4	2	1	2	2	2	2	2	2	3	1	2	2	1	1	1	4	4	1	1	1	4	1	1	1	1	1	1	1	1	2	2	1	1	1		1
1680	4	19	1	1	2	3	1	4	2	2	2	4	3	2	3	3	2	2	1	2	1	1	3	3	2	2	1	1	1	1	1	1	1	1	1	1	1	1	1	1	1	1	1	1	1	1	1		1
1681	4	19	2	1	2	3	3	3	2	2	3	3	4	3	3	4	3	3	3	2	2	2	2	2	2	3	3	1	1	1	1	1	1	1	1	1	1	1	1	1	1	1	1	1	1	1	1		1
1682	4	19	1	1	2	2	2	2	1	3	2	3	3	2	2	3	2	2	2	2	2	1	2	2	2	2	1	1	1	1	1	1	1	1	1	1	1	1	1	1	1	1	1	1	2	1	1		1
1683	4	19	1	1	1	2	2	2	2	2	2	3	3	2	1	2	2	1	1	1	1	2	2	1	1	2	1	1	1	1	1	1	1	1	1	1	2	1	1	1	1	1	1	1	1	1	1		1
1684	4	19	2	1	2	1	2	3	1	2	2	4	4	1	3	2	1	2	1	4	4	1	3	3	3	3	1	1	1	1	1	1	1	1	1	1	1	1	1	1	2	1	1	1	1	1	1		1
1685	4	20	2	1	2	2	2	3	2	3	2	3	3	2	3	2	2	2	2	3	2	2	2	2	2	3	1	1	1	1	1	1	1	1	1	1	1	1	1	1	2	1	1	1	1	1	1		1
1686	4	20	1	1	2	3	1	2	1	2	1	3	3	2	2	3	1	3	3	1	2	1	2	2	3	2	1	1	1	1	1	1	1	1	1	1	1	1	1	1	2	1	1	1	1	1	1		1
1687	4	20	1	1	3	3	1	3	1	2	2	3	4	2	2	3	2	2	1	1	2	1	2	3	3	2	1	1	1	1	1	1	1	1	1	1	1	1	1	1	1	1	1	1	1	1	1		1
1688	4	20	1	1	2	2	2	2	2	2	2	3	3	4	3	4	3	3	3	3	2	2	3	3	3	3	1	1	1	3	3	1	1	3	1	1	2	1	1	1	2	1	2	1	1	1	1		1
1689	4	20	1	1	3	3	1	1	1	2	1	4	4	3	3	3	3	2	3	2	2	1	2	2	2	1	1	1	1	1	1	1	1	1	1	1	2	1	2	1	1	1	1	1	1	1	1		1
1690	4	20	2	1	1	2	1	1	1	1	1	2	2	2	1	2	1	3	3	3	1	2	2	1	1	1	2	2	1	1	1	1	1	1	1	1	2	1	1	1	1	1	1	1	1	1	1		1
1691	4	20	1	1	2	2	3	2	1	3	1	3	3	2	2	3	2	3	2	3	2	2	3	2	2	3	1	1	1	1	1	1	1	1	1	2	2	1	2	1	2	1	2	2	1	1	1		3
1692	4	20	1	1	1	3	1	2	1	1	1	3	3	3	1	2	2	1	2	2	3	3	2	3	2	1	1	1	1	1	1	1	1	1	1	1	3	1	3	1	1	1	1	2	1	1	1		1
1693	4	20	2	1	2	1	1	2	1	1	2	2	2	2	2	1	3	2	2	2	1	1	2	1	2	2	1	2	1	1	1	1	1	1	1	1	2	1	1	1	1	1	1	2	1	1	1		1
1694	4	20	1	1	2	2	2	3	2	3	3	4	4	1	2	4	4	2	3	3	3	2	1	2	3	3	1	1	1	2	2	1	1	1	1	1	3	1	1	1	2	1	1	1	1	2	1		1
1695	4	20	2	1	2	1	4	3	1	1	1	4	4	3	3	4	3	3	3	4	3	2	3	1	3	2	1	1	1	1	1	1	1	1	1	1	1	1	1	1	1	1	1	2	1	1	1		1
1696	4	20	2	1	3	4	3	2	3	3	2	4	4	3	3	4	3	3	3	3	4	3	2	3	3	3	3	3	1	1	1	1	1	1	1	1	3	1	1	1	2	1	1	1	1	1	1		1
1697	4	20	2	1	2	2	1	3	1	2	1	2	3	2	2	2	2	2	2	2	2	2	2	2	2	2	1	1	1	1	1	1	1	1	1	1	2	1	1	1	1	1	1	1	1	1	1		1
1698	4	20	1	1	1	2	1	2	1	1	1	2	2	2	1	2	1	1	1	1	1	1	1	1	1	1	1	2	1	1	1	1	1	1	1	1	2	1	1	1	1	1	1	1	1	1	1		1
1699	4	20	1	1	2	3	1	3	2	2	2	3	3	2	3	2	2	2	2	2	1	1	2	2	2	2	1	1	1	1	1	1	1	1	1	1	1	1	1	1	1	1	1	1	1	1	1		1
1700	4	20	2	1	2	3	4	4	2	1	4	4	4	4	3	4	4	4	3	4	3	4	4	3	3	3	1	1	1	1	1	1	1	1	1	1	2	1	1	1	1	1	2	1	2	1	1		1
1701	4	20	2	1	3	3	3	2	2	2	2	3	3	3	3	3	3	3	3	3	3	3	3	3	3	3	1	1	1	1	1	1	1	1	1	1	1	1	1	1	1	1	1	2	1	1	1		1
1702	4	20	2	1	2	2	1	2	1	2	1	2	3	2	1	2	1	2	2	2	1	1	2	1	2	1	1	1	1	1	1	1	1	1	1	1	1	1	1	1	1	1	1	1	1	1	1		1
1703	4	20	1	1	2	2	1	2	1	1	1	3	3	2	2	3	2	2	2	1	1	2	2	2	3	2	1	1	1	1	1	1	1	1	1	1	1	1	1	1	2	1	1	1	1	1	1		1
1704	4	20	2	1	2	1	2	3	2	3	2	3	4	3	2	4	2	1	1	1	3	3	2	2	3	2	1	1	1	3	1	1	1	1	1	1	1	1	1	1	2	1	1	1	1	1	2	2	1
1705	4	20	1	1	1	2	3	4	1	4	1	2	4	1	1	1	1	1	1	2	1	1	3	4	4	1	1	1	1	1	1	1	1	1	1	1	1	1	1	1	1	1	2	1	1	1	1		1
1706	4	20	2	1	2	1	1	2	1	1	1	3	3	2	2	2	2	2	1	2	1	1	2	1	1	2	1	1	1	1	1	1	1	1	1	1	1	1	1	1	1	1	1	1	1	1	1		1
1707	4	20	1	1	2	1	1	2	1	1	2	4	3	3	1	2	1	3	3	1	2	2	2	1	1	2	1	1	1	1	1	1	1	1	1	1	1	1	1	1	1	1	1	1	1	1	1		1
1708	4	20	2	1	1	2	1	3	1	1	1	4	3	3	3	4	4	3	2	2	3	3	4	3	3	2	2	3	1	1	1	1	2	1	1	1	1	2	1	1	2	1	1	1	1	2	4	2	4
1709	4	20	2	1	3	3	3	3	2	2	2	4	4	2	2	4	4	3	4	4	3	2	2	2	4	3	1	1	1	3	1	1	1	2	1	1	1	2	1	1	2	1	1	1	1	1	4	2	1
1710	4	20	2	1	1	3	3	4	1	2	2	3	4	3	3	4	4	1	1	1	3	1	3	2	4	3	1	1	1	2	2	1	2	1	1	1	2	1	1	1	1	1	1	1	1	1	1		1
1711	4	20	2	1	1	2	1	3	1	2	1	4	4	4	1	3	3	1	1	2	1	1	3	2	3	4	1	1	1	1	1	1	1	1	1	1	1	1	1	1	2	1	1	1	1	1	1		1
1712	4	20	1	1	3	3	2	2	2	3	2	3	3	3	2	3	2	3	3	3	3	3	2	3	3	2	1	1	1	1	1	1	1	1	1	1	1	1	1	1	2	1	1	1	1	1	1		1
1713	4	20	2	1	3	4	2	4	1	1	3	4	4	4	3	4	4	3	2	2	4	1	4	3	3	4	1	1	1	1	1	1	1	1	1	1	1	1	1	1	1	1	1	1	1	1	1		1
1714	4	20	1	1	2	2	1	3	1	2	1	4	3	2	1	4	1	1	1	1	1	1	2	2	2	3	1	2	1	2	1	1	1	1	1	1	1	1	1	1	1	1	1	1	1	1	1		1
1715	4	20	1	1	1	1	1	2	2	2	2	4	4	1	1	1	1	1	1	2	1	1	1	3	2	1	1	1	1	1	1	1	1	1	1	1	1	1	1	1	1	1	1	1	1	1	1		1
1716	4	20	2	1	2	2	3	2	1	2	2	4	4	4	4	4	4	2	4	3	4	3	3	2	4	3	2	2	1	1	1	1	1	1	1	1	1	1	1	1	1	1	1	1	1	1	1		1
1717	4	20	1	1	1	1	1	1	1	1	1	3	3	3	1	1	1	1	1	1	1	1	1	1	1	1	1	1	1	1	1	1	1	1	1	1	2	1	1	1	1	1	1	1	1	1	1		1
1718	4	20	1	1	1	2	1	2	1	1	1	2	2	1	1	3	1	4	2	1	1	1	1	2	1	1	2	1	2	2	1	1	1	1	1	1	3	1	1	1	1	1	1	1	1	1	1		1
1719	4	20	1	1	1	2	2	2	1	1	1	2	2	2	1	2	2	1	1	2	2	1	2	1	1	1	1	1	1	1	1	1	1	1	1	1	1	1	1	1	1	1	1	1	1	1	1		1
1720	4	20	1	1	2	3	3	4	2	3	3	3	3	4	2	4	3	3	4	3	3	2	2	4	3	2	1	1	1	1	1	1	1	1	1	1	1	1	1	1	2	1	1	1	2	1	1		1
1721	4	20	1	1	2	2	2	2	2	2	2	3	3	4	2	4	3	2	1	2	3	3	3	3	3	3	1	1	1	1	1	1	1	1	1	1	1	1	1	1	2	1	1	1	1	1	1		1
1722	4	20	1	1	1	1	1	1	1	2	1	2	3	1	1	2	1	1	1	1	2	1	2	1	2	1	1	1	1	1	1	1	1	1	1	1	2	1	1	1	1	1	1	1	1	1	1		1
1723	4	20	2	1	1	2	1	2	1	2	1	3	3	3	1	2	2	1	1	1	2	1	2	2	2	3	1	2	1	1	1	1	1	1	1	1	1	1	1	1	1	1	1	1	1	1	1		1
1724	4	20	2	1	2	3	3	2	1	2	2	1	2	2	1	4	4	4	4	3	3	2	2	2	2	2	1	1	1	2	1	1	1	1	1	1	2	1	1	1	1	1	1	1	1	1	1		2
1725	4	20	2	1	3	4	3	3	2	2	3	4	3	3	2	3	4	3	3	3	2	3	2	2	3	3	1	2	1	1	1	1	1	1	1	1	3	2	3	1	1	1	1	1	1	1	2	2	4
1726	4	20	1	1	4	4	4	2	3	3	4	4	3	2	2	4	3	4	4	4	3	2	2	4	4	3	3	1	1	1	1	1	3	1	1	1	3	1	3	1	3	2	3	3	1	1	4	2	4
1727	4	20	1	1	2	3	1	3	1	2	3	4	4	2	4	4	4	3	2	3	2	2	3	4	3	3	1	1	1	2	1	1	1	1	1	1	1	1	1	1	2	1	1	1	1	1	1		1
1728	4	20	1	1	2	3	2	2	1	3	2	4	4	2	2	3	2	2	1	3	3	2	3	3	2	3	1	1	1	1	1	1	1	1	1	1	2	1	2	1	1	1	1	1	1	1	1		1
1729	4	20	2	1	2	1	1	3	2	3	1	2	4	3	3	4	3	4	4	3	1	1	2	2	3	2	1	1	1	1	1	1	1	1	1	1	1	1	1	1	1	1	1	1	1	1	1		1
1730	4	20	2	1	2	4	1	3	1	3	2	4	4	3	3	4	4	1	1	1	3	3	3	3	3	2	1	2	1	1	1	1	1	1	1	2	2	1	1	1	1	1	1	1	1	1	1		1
1731	4	20	1	1	1	2	1	2	1	2	2	3	3	2	2	3	2	3	3	3	2	2	2	2	2	2	1	1	1	1	1	1	1	1	1	1	1	1	1	1	1	1	1	1	1	1	1		1
1732	4	20	1	1	2	4	2	2	3	3	1	4	4	4	2	4	4	4	4	4	2	1	1	1	1	1	1	1	2	3	1	1	1	1	2	1	2	1	1	1	1	1	1	2	1	1	1		1
1733	4	20	1	1	1	1	1	1	1	1	1	3	3	3	2	2	1	1	2	1	1	1	2	3	3	1	1	1	1	1	1	1	1	1	1	1	1	1	1	1	1	1	1	1	1	1	1		1
1734	4	20	2	1	3	3	2	3	2	3	3	3	3	3	2	3	2	2	2	3	2	3	2	2	3	2	1	1	1	1	1	1	1	1	1	1	1	1	1	1	2	1	1	1	1	1	1		1
1735	4	20	2	1	2	3	3	3	2	3	2	4	4	4	2	4	3	4	3	3	3	4	3	3	2	2	2	3	1	3	1	1	1	1	1	1	3	1	1	1	1	1	1	2	1	1	3	2	1
1736	4	20	2	1	1	2	2	2	1	2	1	3	3	3	2	4	2	2	1	2	2	2	2	2	2	2	1	1	1	1	1	1	1	1	1	1	1	1	1	1	1	1	1	1	1	1	1		1
1737	4	20	2	1	1	3	2	4	1	2	1	3	3	4	1	4	2	3	3	1	1	1	1	3	3	2	1	1	1	1	1	1	2	1	1	1	1	1	1	1	1	1	1	1	1	1	1		1
1738	4	20	2	1	3	3	2	3	2	3	2	4	4	4	1	4	2	4	4	4	2	1	2	3	3	2	1	1	1	1	1	1	1	1	1	1	1	1	1	1	2	1	1	1	1	1	1		1
1739	4	20	1	1	2	2	2	2	1	2	2	2	4	3	2	4	2	2	2	2	1	2	3	2	2	2	1	2	2	2	1	1	1	1	1	1	2	1	1	1	1	2	1	1	1	1	1		1
1740	4	21	1	1	3	3	2	2	2	3	2	3	4	3	3	3	3	3	3	3	3	2	3	3	3	3	1	1	1	3	1	1	1	1	1	1	1	1	2	1	1	1	3	2	1	1	1		1
1741	4	21	2	1	3	2	2	3	1	3	2	3	3	3	4	4	4	4	4	3	3	3	3	3	4	3	1	1	1	1	1	1	1	1	1	1	1	1	1	1	2	1	1	1	1	1	1		3
1742	4	21	1	1	1	1	1	1	1	1	1	3	3	3	2	1	1	1	1	1	1	1	1	1	1	1	1	1	1	2	1	1	1	1	1	1	1	1	3	1	2	1	1	1	1	1	1		1
1743	4	21	1	1	3	3	2	3	2	4	2	3	3	3	4	4	3	2	4	1	3	2	3	2	3	4	1	1	1	1	1	1	1	1	1	1	1	1	1	1	1	1	1	1	1	1	1		1
1744	4	21	1	1	2	2	2	1	2	2	2	2	3	3	2	3	3	3	2	3	2	2	2	1	2	3	1	1	1	1	1	1	1	1	1	1	1	1	1	1	2	1	2	1	1	1	1		1
1745	4	21	1	1	2	1	1	1	1	2	1	3	3	1	1	2	2	1	1	1	1	1	2	1	2	1	1	1	1	1	1	1	1	1	1	1	1	1	1	1	1	1	1	1	1	1	1		1
1746	4	21	2	1	1	2	1	2	1	2	2	3	3	3	2	3	2	3	3	3	2	1	4	2	3	2	1	1	1	1	1	1	1	1	1	1	1	1	1	1	1	1	1	1	1	1	1		1
1747	4	21	1	1	1	2	1	2	1	2	1	3	3	3	1	1	1	1	1	1	1	1	1	1	1	1	1	3	3	3	1	1	1	1	1	1	3	1	1	1	1	1	1	1	1	1	3	2	4
1748	4	21	2	1	4	3	2	4	2	4	4	4	4	2	4	4	4	4	3	3	4	2	4	2	4	4	1	1	1	1	1	1	1	1	1	1	2	1	1	1	1	1	1	1	1	1	1		1
1749	4	21	1	1	2	3	2	3	2	3	2	4	4	3	2	4	2	4	4	4	3	3	2	2	3	3	1	2	1	2	1	1	1	2	1	1	3	1	1	1	2	3	2	1	1	1	2	2	4
1750	4	21	2	1	2	2	3	3	1	1	3	4	4	2	2	4	4	3	4	4	4	4	3	2	2	2	1	1	1	2	1	1	1	1	1	1	1	1	1	1	5	1	1	5	1	1	2	1	2
1751	4	21	1	1	3	3	2	4	2	3	3	4	3	4	2	4	4	2	4	3	2	2	3	3	4	2	1	1	1	2	1	1	1	1	1	1	1	1	1	1	2	1	1	1	2	1	1		1
1752	4	21	2	1	2	1	2	1	2	2	1	3	3	3	2	2	1	3	2	1	2	2	1	1	2	2	1	1	1	3	3	1	2	2	1	1	3	2	1	1	2	2	1	2	1	1	1		3
1753	4	21	2	1	2	1	1	2	1	2	1	3	3	2	2	3	3	2	2	1	2	2	3	1	2	2	1	1	1	2	1	1	1	1	1	1	1	1	1	1	1	1	1	1	1	1	1		1
1754	4	21	1	1	2	2	3	1	1	2	1	2	3	2	1	2	1	2	1	1	1	1	1	2	2	1	1	1	1	2	1	1	1	1	1	1	1	1	1	1	1	1	1	2	1	1	2	1	1
1755	4	21	1	1	1	1	1	1	1	1	1	2	2	2	1	1	1	1	1	1	1	1	1	1	1	1	1	1	1	1	1	1	1	1	1	1	2	1	1	1	1	1	1	1	1	1	1		1
1756	4	21	1	1	2	2	1	3	1	3	2	3	3	3	2	2	2	3	3	2	2	1	1	2	2	2	2	1	1	2	1	2	2	1	2	1	1	1	2	1	2	1	1	1	1	1	1		1
1757	4	21	1	1	1	2	1	1	1	2	1	2	3	1	1	2	2	1	1	1	2	2	1	1	1	1	1	1	1	1	1	1	1	1	1	1	1	1	1	1	1	1	1	1	1	1	1		1
1758	4	21	2	1	4	3	2	4	2	4	2	4	4	4	3	4	3	3	3	4	3	3	4	3	3	3	2	1	1	2	1	1	1	2	1	1	2	1	1	1	4	1	1	1	1	1	1		1
1759	4	21	1	1	2	2	1	3	1	2	1	4	4	3	3	4	3	2	2	2	3	1	3	2	3	2	1	1	1	2	1	1	1	1	1	1	2	1	2	2	3	1	1	1	1	1	1		1
1760	4	21	2	1	3	4	3	4	3	3	2	4	3	4	3	4	3	3	4	4	3	3	3	4	4	3	2	2	2	1	1	1	3	1	2	1	2	2	2	1	2	1	1	1	2	2	3	1	2
1761	4	21	2	1	2	3	1	4	3	3	3	4	3	3	3	4	4	3	4	3	4	4	4	4	3	3	1	1	1	2	1	1	1	2	1	1	3	1	1	1	2	1	1	2	1	1	1		1
1762	4	21	1	1	2	2	1	2	1	2	1	4	4	1	2	2	2	2	2	2	2	2	2	2	2	2	1	1	1	1	1	1	1	1	1	1	1	1	1	1	1	1	1	1	1	1	1		1
1763	4	21	1	1	2	1	1	2	1	1	2	4	4	2	1	3	2	2	2	1	3	1	1	2	1	2	1	1	1	1	1	1	1	1	1	1	1	1	1	1	2	2	1	1	1	1	1		1
1764	4	21	1	1	3	1	1	3	2	3	1	3	2	3	4	3	2	2	2	2	1	2	1	1	1	1	1	2	1	2	2	1	1	1	1	1	2	1	1	1	1	1	1	1	1	1	1		1
1765	4	21	1	1	2	3	2	3	1	2	2	4	4	3	3	4	3	2	3	4	2	1	2	2	2	3	1	1	1	1	1	1	1	1	1	1	1	1	1	1	2	1	1	2	1	2	2	2	1
1766	4	21	2	1	2	3	1	3	1	3	1	4	4	2	3	4	3	2	2	1	3	2	2	1	4	4	1	2	1	1	1	1	1	1	1	1	1	1	1	1	1	1	1	1	1	1	2	1	3
1767	4	21	1	1	1	1	1	1	1	1	1	2	1	1	1	1	1	1	1	1	1	1	1	1	2	1	1	1	1	2	1	1	1	1	1	1	2	1	1	1	1	1	1	1	1	1	1		1
1768	4	21	2	1	2	3	2	4	1	2	2	4	4	2	2	2	2	2	2	2	1	1	3	3	3	2	1	1	1	1	1	1	2	1	1	1	1	1	1	1	1	1	1	1	1	1	1		1
1769	4	21	1	1	2	2	2	3	2	2	3	3	3	2	3	3	3	2	2	2	3	2	2	2	3	3	3	3	1	4	1	1	1	1	1	1	1	1	1	1	1	1	1	1	1	1	1		1
1770	4	21	1	1	1	2	2	3	1	2	2	3	3	2	2	2	2	1	1	1	1	1	2	2	2	1	1	1	1	1	1	1	1	1	1	1	1	1	1	1	1	1	1	1	1	1	1		1
1771	4	21	1	1	3	2	2	2	2	2	1	4	3	2	1	2	1	1	1	1	1	2	1	1	2	1	1	2	1	1	1	1	1	1	1	1	1	1	1	1	1	1	1	1	1	1	1		1
1772	4	21	2	1	2	3	1	2	1	2	1	3	2	1	1	3	1	1	1	1	1	1	1	1	1	1	1	1	1	1	1	1	1	1	1	1	1	1	1	1	1	1	1	1	1	1	1		1
1773	4	21	1	1	2	3	2	3	1	3	3	3	2	2	1	2	2	2	1	2	1	1	1	2	2	3	1	2	1	1	1	1	1	1	1	1	1	1	1	1	1	1	1	1	1	1	1		2
1774	4	21	2	1	1	2	1	2	1	1	1	4	4	4	2	4	2	1	1	2	2	1	3	1	2	2	1	1	1	1	1	1	1	1	1	1	1	1	1	1	1	1	1	1	1	1	1		1
1775	4	21	2	1	2	1	2	3	1	2	3	4	4	3	3	2	2	3	3	3	2	1	3	2	2	3	3	2	2	2	1	1	1	2	1	1	1	1	2	1	2	2	1	1	1	1	1		1
1776	4	21	1	1	3	3	3	4	2	2	4	2	3	2	3	3	3	1	1	3	1	3	2	2	3	2	1	1	1	2	2	1	3	1	1	1	2	1	3	1	2	2	1	3	1	1	1		1
1777	4	21	1	1	1	3	2	3	1	3	1	2	4	2	3	3	2	1	1	2	2	2	2	3	2	3	2	1	1	1	1	1	1	2	1	1	2	1	1	1	2	1	2	1	1	1	1		1
1778	4	21	2	1	3	3	3	3	2	2	1	3	4	2	1	2	1	2	1	4	2	3	2	2	2	3	1	1	1	2	1	1	1	2	1	1	1	1	1	1	5	5	5	4	1	2	1		4
1779	4	21	1	1	2	3	1	3	1	2	2	3	3	3	2	4	3	1	1	1	2	2	2	1	1	2	1	1	1	2	2	3	2	2	1	1	1	1	2	2	1	1	1	2	1	1	1		1
1780	4	21	2	1	3	4	2	2	2	3	4	4	4	4	4	4	4	4	4	4	4	4	4	3	3	3	2	2	2	1	1	1	2	1	1	1	2	1	1	1	2	1	1	1	1	1	1		1
1781	4	21	2	1	3	4	2	2	1	2	2	4	4	3	2	4	2	2	1	2	2	1	2	1	2	3	1	1	1	1	1	1	1	1	1	1	1	1	1	1	1	1	1	2	1	1	1		4
1782	4	21	1	1	3	1	1	2	2	2	1	3	2	1	3	2	2	1	1	1	1	1	1	1	1	1	1	1	1	1	1	1	1	1	1	1	1	1	1	1	1	1	1	1	1	1	1		1
1783	4	21	1	1	2	2	2	2	1	1	1	2	3	3	2	2	2	3	2	2	1	1	2	1	1	1	1	1	1	1	1	1	1	2	1	1	1	1	1	1	2	1	1	1	1	1	1		1
1784	4	21	1	1	1	4	2	4	1	4	4	4	2	4	3	4	4	1	1	2	4	1	2	3	4	4	1	1	1	1	1	1	1	1	1	1	1	1	1	1	3	1	1	1	1	1	1		1
1785	4	21	2	1	2	1	2	4	3	3	2	4	3	2	3	3	3	1	1	1	2	3	3	2	4	3	1	1	1	1	2	1	1	1	1	1	2	1	1	1	2	1	2	2	1	2	1		4
1786	4	21	1	1	2	1	1	2	1	1	1	2	2	2	1	2	2	2	2	1	2	1	1	1	2	1	1	1	1	1	1	1	1	1	1	1	1	1	1	1	2	1	1	1	1	1	1		1
1787	4	21	1	1	2	1	1	2	1	2	2	3	3	1	1	2	1	2	2	1	1	1	2	1	1	1	1	1	1	1	1	1	1	1	1	1	1	1	1	1	2	1	1	1	1	1	1		1
1788	4	21	2	1	2	2	1	2	1	1	1	3	3	1	2	2	2	2	2	1	1	2	2	1	1	2	1	1	1	1	1	1	1	1	1	1	1	1	1	1	1	1	1	1	1	1	1		1
1789	4	21	1	1	4	4	2	1	3	3	2	3	3	3	2	3	2	2	2	3	4	2	1	3	2	1	1	2	1	3	1	1	1	2	1	1	3	1	1	1	1	1	1	1	1	1	3	2	4
1790	4	21	2	1	3	2	3	4	1	3	3	4	4	3	4	4	4	4	4	4	3	3	4	2	4	3	2	2	1	3	2	2	2	2	1	2	4	2	2	1	2	2	2	1	3	1	2	2	3
1791	4	21	1	1	4	4	4	4	4	4	4	4	4	4	4	4	4	4	4	4	4	4	4	4	4	4	2	3	1	2	2	1	3	4	4	2	2	1	1	1	2	2	2	2	2	2	1		1
1792	4	21	2	1	1	3	1	3	1	3	2	4	4	3	3	4	3	3	3	2	3	2	4	3	4	2	1	2	1	1	1	1	1	2	1	1	1	1	1	1	2	1	2	1	1	1	1		1
1793	4	21	2	1	2	2	2	4	1	2	1	4	2	3	4	4	4	4	4	4	4	2	3	3	3	4	1	1	1	1	1	1	1	1	1	1	1	1	1	1	1	1	1	1	1	1	4	2	1
1794	4	21	1	1	1	3	1	2	1	2	2	3	3	3	2	4	3	3	3	4	2	2	3	2	2	2	1	1	1	1	1	2	2	1	1	2	1	1	1	1	2	1	1	1	1	1	1		1
1795	4	21	1	1	3	3	3	2	2	4	2	4	4	4	4	4	4	4	4	4	4	4	3	4	4	3	1	1	1	1	1	1	1	1	1	1	1	1	1	1	1	1	1	1	1	1	1		1
1796	4	22	1	1	3	4	4	3	2	3	3	4	4	1	1	4	3	2	2	1	2	2	4	2	3	1	1	1	1	1	1	1	1	1	1	1	1	1	1	1	1	1	1	1	1	1	1		1
1797	4	22	2	1	1	2	1	4	2	4	3	4	4	4	4	4	4	4	4	4	4	3	4	2	4	3	1	1	1	1	1	1	1	3	1	1	1	1	1	1	2	1	1	1	1	1	1		1
1798	4	22	2	1	1	3	1	1	1	3	1	3	4	2	1	4	4	4	3	3	1	3	4	1	2	3	1	1	1	1	1	1	1	1	1	1	1	1	1	1	1	1	1	1	1	1	1		1
1799	4	22	1	1	2	2	1	3	2	2	3	3	3	3	2	3	3	3	3	3	2	2	1	2	2	2	1	1	1	1	1	1	1	1	1	1	1	1	1	1	2	1	1	1	1	1	1		1
1800	4	22	2	1	1	2	2	4	1	4	1	2	3	3	4	4	4	3	3	3	3	3	4	1	2	3	1	1	1	1	1	1	1	1	1	1	2	1	1	1	1	1	1	1	1	1	1		1
1801	4	22	1	1	2	3	1	2	1	3	1	4	3	3	3	4	4	4	4	2	3	1	3	1	2	2	1	1	1	1	1	1	1	1	1	1	1	1	1	1	1	1	1	1	1	1	2	1	1
1802	4	22	1	1	2	3	2	3	2	3	4	4	4	3	3	4	4	4	4	4	4	4	4	2	4	2	1	1	1	1	1	1	1	1	1	1	1	1	2	1	2	1	1	2	2	1	1		1
1803	4	22	2	1	3	4	3	2	2	3	3	4	4	3	3	4	4	3	3	2	3	3	3	3	4	2	1	1	1	2	1	1	1	2	1	1	1	1	1	1	1	1	1	1	1	1	1		1
1804	4	22	2	1	3	3	3	4	2	4	2	4	3	3	3	4	4	4	4	4	3	4	3	4	3	3	1	1	1	1	1	1	2	1	1	1	1	1	2	1	1	1	1	1	1	1	1		3
1805	4	22	2	1	2	2	1	2	1	2	2	2	3	2	3	2	3	2	2	2	1	1	1	1	2	1	1	1	1	1	1	1	1	1	1	1	1	1	1	1	1	1	1	1	1	1	1		1
1806	4	22	2	1	1	2	2	3	1	2	2	3	3	2	2	3	2	1	2	3	2	1	3	2	3	3	1	1	1	1	1	1	2	1	1	1	1	1	1	1	1	1	1	2	1	1	1		1
1807	4	22	2	1	3	3	2	3	1	2	2	2	2	4	2	3	3	4	4	4	3	3	3	4	3	3	1	1	1	2	1	1	2	1	1	1	2	1	1	1	1	1	1	1	1	1	1		3
1808	4	22	2	1	2	3	3	4	2	3	3	4	4	3	4	2	2	3	2	3	2	1	1	2	1	2	2	1	1	3	1	1	1	1	1	1	2	1	1	1	1	1	1	1	1	1	1		4
1809	4	22	1	1	1	1	1	1	1	3	1	1	2	1	1	3	2	1	2	2	2	2	2	3	3	1	2	2	1	1	1	1	1	1	1	1	1	1	1	3	2	2	1	2	1	1	2	2	1
1810	4	22	1	1	3	3	2	4	3	3	3	4	4	4	4	4	4	3	4	4	4	3	3	4	4	3	1	1	1	2	1	1	1	2	1	1	2	1	3	1	1	1	1	1	1	1	1		1
1811	4	22	2	1	3	3	2	3	3	2	3	3	2	3	3	4	4	2	2	2	3	2	3	3	3	3	1	4	1	1	1	1	1	1	1	2	2	1	1	1	1	1	1	1	1	1	1		1
1812	4	22	1	1	3	3	2	4	2	2	3	4	4	2	3	4	4	2	3	2	4	3	4	3	4	3	1	1	1	1	1	1	1	1	1	1	1	1	1	1	5	3	1	2	1	1	3	2	4
1813	4	22	2	1	2	2	1	3	1	1	2	3	3	4	3	3	3	4	4	4	3	3	3	3	3	4	1	1	1	1	1	1	1	1	1	1	1	1	1	1	1	1	1	1	1	1	1		3
1814	4	22	2	1	3	3	2	4	1	2	2	4	4	4	4	4	4	2	3	3	4	2	3	1	3	1	1	1	1	1	1	1	1	1	1	1	1	1	1	1	2	1	1	1	1	1	1		1
1815	4	22	2	1	2	4	2	3	2	2	2	3	2	1	1	2	1	1	1	1	3	3	3	4	3	1	1	1	1	1	1	1	1	1	1	1	1	1	1	1	1	1	1	1	1	1	2	1	1
1816	4	22	1	1	3	2	1	2	2	4	3	4	3	2	1	3	2	2	1	1	3	3	3	1	3	2	2	2	2	2	2	1	1	1	1	1	2	1	1	1	1	1	1	2	1	1	1		1
1817	4	22	2	1	2	2	2	2	1	2	3	3	2	2	1	3	2	1	2	2	2	3	2	3	3	2	1	1	1	1	1	1	2	1	1	1	3	1	1	3	2	1	1	2	1	1	3	1	4
1818	4	22	1	1	2	1	1	3	1	2	2	3	3	2	2	3	2	1	2	1	2	1	1	1	2	3	1	1	1	2	1	1	2	2	1	1	2	1	1	1	2	1	1	1	1	1	1		1
1819	4	22	1	1	2	2	1	3	3	3	2	3	3	1	1	2	2	1	1	2	2	1	1	1	1	2	1	1	1	2	1	1	1	1	1	1	1	1	2	1	1	1	1	1	2	1	1		1
1820	4	22	2	1	3	2	2	3	3	2	2	3	4	2	3	3	2	2	3	2	3	3	2	2	2	3	1	1	1	2	2	1	2	3	2	1	3	2	2	1	2	1	1	1	1	2	1		1
1821	4	22	1	1	1	1	1	1	1	1	1	3	3	2	2	1	1	1	1	1	1	1	1	1	1	1	1	1	2	2	1	1	1	1	1	1	2	1	1	1	2	1	1	2	1	1	2	1	1
1822	4	22	1	1	2	2	2	3	2	3	1	3	2	2	2	1	1	1	1	1	2	1	2	1	2	2	1	1	1	1	1	1	1	1	1	1	1	1	1	1	2	1	1	2	1	1	1		1
1823	4	22	2	1	4	4	3	4	3	3	4	4	4	3	4	4	4	2	3	3	4	2	4	4	3	4	1	1	1	1	1	1	1	1	1	1	2	1	3	1	1	2	1	1	1	1	3	2	1
1824	4	22	2	1	2	4	2	4	1	3	4	4	4	4	3	4	4	1	3	4	3	1	4	3	4	4	1	1	1	1	1	1	1	1	1	1	3	1	1	1	1	1	1	1	1	1	2	2	1
1825	4	22	1	1	2	2	1	2	1	4	3	3	3	3	2	4	3	2	3	1	2	2	3	1	2	2	1	1	1	1	3	1	1	2	1	1	2	2	3	2	2	1	1	2	1	1	2	2	1
1826	4	22	2	1	3	3	2	2	3	2	1	3	3	3	2	4	4	4	4	3	4	2	4	2	2	3	1	1	1	1	1	1	2	1	1	1	1	1	1	1	1	1	2	1	1	1	3	2	3
1827	4	22	1	1	3	2	2	3	1	3	2	3	2	2	1	4	2	2	2	1	3	2	3	2	3	2	1	1	1	1	1	1	1	1	1	1	1	1	1	1	1	1	1	1	1	1	1		1
1828	4	22	2	1	4	4	3	2	2	3	1	3	4	4	3	3	4	2	2	3	2	3	2	3	3	3	1	1	1	1	1	1	1	1	1	1	1	1	1	1	1	1	1	1	1	1	3	2	1
1829	4	22	1	1	1	1	1	1	1	1	1	2	2	2	1	2	2	1	1	1	1	1	2	1	1	1	1	1	1	2	1	1	1	1	1	1	1	1	1	1	1	1	1	1	1	1	1		1
1830	4	22	2	1	1	3	2	4	3	2	1	2	4	1	2	3	2	3	3	2	1	2	2	2	3	3	1	1	1	1	1	1	1	1	1	1	2	1	1	2	2	1	1	1	1	1	1		1
1831	4	22	1	1	2	2	1	2	1	3	1	2	4	2	1	3	1	1	2	2	3	1	2	1	1	2	1	1	1	1	1	1	1	1	1	1	1	1	1	1	2	1	1	1	1	1	1		1
1832	4	22	2	1	1	1	1	3	1	3	1	3	4	3	3	3	3	2	2	4	1	1	2	1	2	2	1	1	1	1	1	1	2	3	1	1	2	1	1	1	1	1	1	1	1	1	1		1
1833	4	22	2	1	1	1	2	3	2	2	2	3	2	2	2	3	3	2	2	2	1	1	2	2	4	2	1	1	1	1	1	1	1	1	1	1	1	1	1	1	1	1	1	1	1	1	1		1
1834	4	22	2	1	2	1	1	3	1	1	2	3	4	3	4	4	2	1	2	2	1	1	1	1	1	1	1	1	1	1	1	1	1	2	1	1	2	1	1	1	1	1	1	1	1	1	4	2	3
1835	4	22	1	1	3	3	2	2	2	2	2	3	3	4	2	4	4	3	3	3	3	3	3	3	3	3	1	1	1	1	1	1	1	1	1	1	1	1	1	1	1	1	1	1	1	1	2	3	1
1836	4	22	1	1	3	3	2	2	1	2	1	2	4	3	4	4	4	4	3	3	3	1	2	2	3	2	1	1	1	1	1	1	1	1	1	1	1	1	1	1	1	1	1	1	3	1	1		1
1837	4	22	1	1	2	3	2	3	2	2	1	3	2	3	2	3	3	2	2	3	3	3	3	3	3	2	1	1	1	1	1	1	1	1	1	1	1	1	1	2	2	3	1	3	1	1	1		1
1838	4	22	2	1	3	2	2	4	1	2	3	3	4	3	3	4	2	4	4	3	3	3	3	3	3	2	1	1	1	1	1	1	1	1	1	1	1	1	2	1	2	1	1	2	1	1	1		1
1839	4	22	1	1	1	2	2	2	2	2	2	4	4	2	2	3	1	1	1	1	1	1	3	2	2	2	1	1	1	1	1	1	1	2	1	1	1	1	1	1	2	1	1	1	1	1	1		1
1840	4	22	2	1	1	1	2	4	1	1	4	4	4	2	3	4	4	1	1	1	2	3	3	1	1	4	1	1	1	1	1	1	3	2	1	1	2	1	1	1	1	1	2	1	1	1	1		1
1841	4	22	1	1	3	3	2	4	2	2	1	4	4	3	4	4	3	2	2	2	2	1	3	2	2	3	1	2	1	1	1	1	1	1	1	1	1	1	1	1	2	1	1	1	1	2	1		1
1842	4	22	2	1	2	4	3	3	2	2	3	3	3	3	3	4	4	3	2	2	3	2	3	3	4	2	1	1	1	1	1	1	1	1	1	1	2	1	2	1	1	1	1	1	1	1	2	1	1
1843	4	22	2	1	2	2	1	3	2	2	1	4	4	4	3	3	2	2	2	2	2	2	2	2	3	3	1	1	1	1	1	1	1	1	1	1	1	1	1	1	1	1	1	1	1	1	1		1
1844	4	22	2	1	2	3	1	3	1	3	1	2	2	3	2	4	4	3	3	1	4	4	4	3	4	2	1	1	1	1	1	1	1	1	1	1	1	1	2	1	1	1	1	1	1	1	2	2	1
1845	4	22	1	1	2	3	2	2	1	2	1	3	3	3	3	3	3	1	3	3	3	2	2	2	3	2	1	1	1	1	1	1	1	1	1	1	1	1	1	1	1	1	1	1	1	1	1		1
1846	4	22	2	1	1	2	1	4	2	3	1	4	3	3	4	4	3	4	4	4	1	2	1	2	4	1	2	2	1	2	1	1	2	1	1	1	2	1	3	1	1	1	1	1	1	1	3	2	2
1847	4	22	1	1	1	3	1	2	1	1	1	4	4	4	3	4	4	1	1	2	1	2	3	1	3	3	1	1	1	1	1	1	1	1	1	1	1	1	1	1	1	1	1	1	1	1	3	1	2
1848	4	22	1	1	1	3	2	2	2	2	1	3	4	3	4	3	2	2	4	3	3	2	2	2	1	1	1	1	1	1	1	1	1	1	1	1	1	1	1	1	1	1	1	2	1	1	1		1
1849	4	23	1	1	3	3	2	3	1	2	3	3	4	3	3	3	2	2	1	1	2	2	2	3	2	4	1	1	1	1	1	1	1	1	1	1	1	1	1	1	1	1	1	1	1	1	1		1
1850	4	23	2	1	1	1	1	1	1	1	2	2	4	2	1	1	1	3	3	1	1	1	1	1	1	1	1	1	1	1	1	1	1	1	1	1	1	1	1	1	1	1	1	1	1	1	1		1
1851	4	23	2	1	2	2	2	3	2	3	2	3	3	3	2	4	2	3	4	3	3	3	3	2	3	3	1	1	1	2	2	2	1	1	2	1	2	1	2	1	1	1	1	2	1	1	1		1
1852	4	23	2	1	2	2	2	1	1	1	1	2	3	1	1	4	4	4	4	4	4	4	4	1	4	2	1	1	1	1	1	1	1	1	1	1	1	1	1	1	1	1	1	1	1	1	1		1
1853	4	23	2	1	1	4	2	4	1	2	3	4	4	3	1	4	4	1	2	1	1	2	3	4	4	4	1	1	1	1	1	1	1	1	1	1	1	1	1	1	1	1	1	1	1	1	2	2	4
1854	4	23	1	1	3	3	2	3	1	3	2	4	4	3	2	4	3	3	2	3	3	2	3	3	3	3	1	1	1	1	1	1	1	1	1	1	1	1	1	1	1	1	1	1	1	1	1		1
1855	4	23	2	1	1	1	1	2	2	2	1	3	3	2	3	3	2	2	2	2	1	1	1	1	1	2	1	1	1	2	1	1	1	1	1	1	1	1	1	1	2	1	1	1	1	1	1		1
1856	4	23	2	1	2	3	2	3	1	1	2	2	3	3	2	3	3	3	2	3	1	2	1	1	1	2	3	3	1	2	2	1	1	2	1	1	1	1	2	1	1	1	2	1	2	1	2	1	1
1857	4	23	1	1	2	1	4	1	2	3	4	4	2	2	4	4	3	4	3	2	2	4	2	3	3	3	1	1	1	1	1	1	1	1	1	1	1	1	1	1	1	1	1	1	1	1	1		1
1858	4	23	2	1	1	1	2	2	1	2	1	3	2	3	3	4	3	2	3	3	3	2	2	2	3	2	1	1	1	1	1	1	1	1	1	1	1	1	1	1	1	1	1	1	1	1	1		1
1859	4	23	2	1	3	2	2	3	1	2	1	2	3	2	2	3	2	3	3	2	2	2	3	2	3	2	1	1	1	1	1	1	1	1	1	1	1	1	1	1	1	1	1	1	1	1	1		1
1860	4	23	2	1	2	3	1	2	1	3	2	4	4	4	3	4	3	3	3	2	3	2	3	4	4	2	1	1	1	1	1	1	1	1	1	1	1	1	1	1	1	1	1	1	1	1	1		1
1861	4	23	2	1	2	1	1	2	1	2	2	2	2	2	2	2	2	2	1	2	1	2	1	1	2	3	1	1	1	1	1	1	1	1	1	1	1	1	1	1	1	1	1	1	1	1	1		1
1862	4	23	1	1	2	2	3	1	1	3	4	4	4	4	4	4	3	4	4	2	4	4	4	4	4	4	1	1	1	1	1	1	2	2	1	1	4	1	4	1	2	1	1	1	1	1	1		1
1863	4	23	2	1	3	4	4	4	2	4	3	4	4	2	4	4	4	4	4	4	4	3	3	3	4	4	1	1	1	1	1	1	2	4	1	1	1	1	1	1	1	1	1	2	1	1	3	2	2
1864	4	23	1	1	2	1	2	2	2	2	2	3	3	2	2	4	2	2	1	1	1	1	1	1	3	2	1	1	1	1	1	1	1	1	1	1	1	1	1	1	2	1	1	1	1	1	1		1
1865	4	23	2	1	2	2	1	2	1	2	2	3	3	2	2	2	2	4	3	4	1	1	2	1	2	1	1	2	1	1	1	1	1	1	1	1	1	1	1	1	1	1	1	1	1	1	1		1
1866	4	23	1	1	4	3	3	3	1	2	4	3	4	3	2	4	3	4	4	4	3	2	2	2	2	3	1	1	1	1	1	1	1	1	1	1	1	1	1	3	2	1	1	1	1	1	1		1
1867	4	23	2	1	2	3	2	3	2	2	3	3	4	2	2	3	2	3	3	3	2	4	3	3	2	3	1	1	1	1	1	1	1	1	1	1	1	1	1	1	1	1	2	1	1	1	1		3
1868	4	23	2	1	1	2	1	1	1	1	1	3	3	2	1	2	1	2	2	2	1	1	2	1	2	1	1	1	1	1	1	1	1	1	1	1	1	1	1	1	1	1	1	1	1	1	1		1
1869	4	23	1	1	2	4	2	3	2	2	3	3	4	4	3	4	4	3	4	3	4	2	4	4	4	2	1	1	1	1	1	1	3	1	1	1	1	1	1	1	1	2	1	2	1	1	1		1
1870	4	23	2	1	2	3	3	4	2	2	3	4	4	3	3	4	4	3	4	4	4	1	1	4	4	2	2	2	1	1	1	1	1	2	1	1	1	1	1	1	1	1	1	1	1	1	2	2	1
1871	4	23	2	1	2	2	2	4	1	2	3	3	4	3	3	4	4	4	4	2	3	2	2	3	2	3	1	1	1	3	2	1	1	1	2	1	2	2	1	1	2	1	1	1	1	1	1		1
1872	4	23	2	1	2	3	2	4	1	2	2	2	3	4	4	4	3	1	1	1	1	1	1	1	1	1	1	1	1	1	1	1	1	1	1	1	1	1	1	1	1	1	1	1	1	1	1		1
1873	4	23	1	1	3	4	3	3	2	2	3	4	4	2	3	3	1	1	1	1	4	1	2	2	3	2	1	1	1	1	1	1	1	1	1	1	1	1	1	1	1	1	1	1	1	1	1		1
1874	4	23	2	1	3	2	2	4	1	1	1	2	2	2	1	3	3	1	1	3	1	1	1	3	1	2	1	1	1	1	1	1	1	1	1	1	1	1	1	1	1	1	1	1	1	1	1		1
1875	4	23	2	1	2	3	2	3	2	2	1	3	3	2	2	4	3	4	4	3	3	2	3	2	2	3	1	1	1	1	1	1	1	1	1	1	1	1	1	1	1	1	1	1	1	1	1		1
1876	4	23	1	1	2	2	1	1	1	2	1	2	3	2	2	2	2	1	1	1	3	1	2	2	2	2	2	1	1	2	1	1	2	2	1	1	2	1	1	1	3	1	1	1	1	1	1		1
1877	4	23	2	1	1	3	1	4	1	2	1	3	4	2	3	4	3	2	3	4	3	2	3	2	3	3	1	1	1	1	1	1	1	1	1	1	1	1	1	1	1	1	1	1	1	1	1		1
1878	4	23	1	1	1	2	2	1	1	2	2	2	2	2	2	4	3	3	3	3	3	3	4	4	4	2	2	1	1	1	1	1	1	1	1	1	1	1	1	1	1	1	1	1	1	1	1		1
1879	4	23	2	1	4	4	4	4	4	4	3	4	4	4	4	4	4	4	4	4	4	4	4	4	4	4	2	2	2	3	3	3	3	1	3	2	3	2	1	1	1	1	3	3	1	1	4	2	4
1880	4	23	2	1	3	3	2	3	1	4	1	4	4	4	4	4	3	4	3	2	3	3	3	4	4	3	1	1	1	1	1	1	1	1	1	1	1	1	1	1	1	1	1	1	1	1	1		1
1881	4	23	2	1	2	3	3	4	1	2	3	3	3	2	2	2	3	3	3	2	4	1	2	2	2	2	1	1	1	2	2	1	1	2	1	1	2	1	1	1	1	1	1	2	1	1	1		1
1882	4	23	2	1	2	2	1	2	1	2	1	3	3	2	2	3	1	2	3	3	3	1	2	2	2	2	1	1	1	1	1	1	1	1	1	1	1	1	1	1	1	1	1	1	1	1	1		1
1883	4	23	2	1	3	1	1	2	1	4	1	2	2	2	1	3	3	3	4	4	3	2	4	1	3	2	1	1	1	1	1	1	1	1	1	1	1	1	1	1	1	1	1	1	1	1	1		1
1884	4	23	1	1	2	4	2	3	1	2	1	4	4	2	2	4	4	2	2	2	4	4	4	2	4	2	1	1	1	1	1	1	1	1	1	1	1	1	1	1	1	1	1	1	1	1	1		1
1885	4	23	1	1	3	3	1	1	1	2	1	3	4	3	1	4	3	2	3	4	2	2	2	3	4	1	1	1	1	2	1	1	1	1	1	1	2	1	1	1	1	1	1	1	1	1	1		1
1886	4	23	2	1	1	3	2	2	1	2	1	3	4	4	1	4	3	3	3	4	3	1	1	4	4	1	1	1	1	1	1	1	1	1	1	1	1	1	1	1	1	1	1	1	1	1	3	1	4
1887	4	23	2	1	3	2	2	3	2	3	3	3	3	4	3	4	4	3	4	2	4	2	4	3	3	1	1	1	1	1	1	1	3	1	1	1	1	1	1	1	1	1	1	1	1	1	1		1
1888	4	23	2	1	3	3	3	4	3	3	2	3	4	3	3	3	2	3	1	1	2	3	3	2	3	2	1	1	1	1	1	1	1	1	1	1	1	1	1	1	1	1	1	1	1	1	1		1
1889	4	23	1	1	2	3	2	3	2	3	3	3	3	3	2	2	2	2	2	3	2	2	3	3	3	2	1	1	1	2	1	1	2	2	1	1	1	1	2	1	2	2	1	2	1	1	3	2	3
1890	4	23	2	1	2	2	3	3	1	2	2	3	4	2	3	4	4	2	2	2	2	3	3	3	3	2	2	1	1	2	1	1	1	1	1	1	1	1	1	1	1	1	1	2	1	1	1		1
1891	4	23	2	1	2	2	1	3	1	2	1	2	2	2	1	2	2	1	2	1	3	1	1	1	1	1	1	1	1	1	1	1	1	1	1	1	1	1	1	1	1	1	1	1	1	1	1		1
1892	4	23	2	1	2	3	2	2	1	1	1	3	2	2	1	3	2	4	2	4	3	2	2	1	2	2	1	1	1	1	1	1	2	1	1	1	1	1	1	1	1	1	1	1	1	1	1		1
1893	4	23	2	1	1	1	1	3	1	1	1	2	3	2	3	3	3	2	3	2	1	1	3	1	2	2	1	1	1	1	1	1	1	1	1	1	1	1	1	1	1	1	1	1	1	1	1		1
1894	4	23	2	1	1	1	1	3	1	3	1	4	4	3	1	4	3	4	4	2	3	4	3	3	4	3	1	1	1	1	1	1	1	1	1	1	1	1	1	1	1	1	1	1	1	1	1		1
1895	4	23	2	1	3	4	2	2	2	3	3	4	4	3	2	4	2	4	4	4	3	3	3	3	4	4	1	1	1	1	1	1	1	1	1	1	2	1	1	1	1	1	1	2	1	1	4	3	3
1896	4	23	1	1	1	2	1	4	1	1	2	3	3	1	2	4	4	4	2	3	1	1	1	2	4	2	1	1	1	1	1	1	1	1	1	1	1	1	1	1	1	1	1	1	1	1	1		1
1897	4	23	1	1	2	3	2	4	1	4	2	4	4	3	4	4	4	4	4	4	3	1	2	3	3	3	1	1	1	1	1	1	1	1	1	1	1	1	1	1	1	1	1	1	1	1	1		1
1898	4	23	2	1	2	1	2	3	1	2	2	3	3	2	3	3	3	2	2	1	2	2	3	1	2	2	1	2	2	3	1	1	1	1	1	1	3	1	3	1	1	2	1	1	1	1	1		1
1899	4	23	2	1	1	1	1	2	1	1	2	2	2	2	2	3	3	1	2	1	2	2	3	2	3	2	1	1	1	1	1	1	1	1	1	1	1	1	1	1	1	1	1	1	1	1	1		1
1900	4	23	2	1	1	4	3	2	1	1	2	2	2	1	2	3	3	2	2	3	3	1	2	2	1	1	1	1	1	1	1	1	1	1	1	1	1	1	1	1	1	1	1	1	1	1	1		3
1901	4	23	2	1	2	2	2	2	1	2	1	2	2	2	2	2	2	3	3	3	3	2	2	2	2	2	1	1	1	1	1	1	1	1	1	1	1	1	1	1	1	1	1	1	1	1	1		1
1902	4	23	2	1	3	2	1	2	1	1	1	3	3	2	1	1	2	2	2	2	1	1	1	1	1	1	1	1	1	1	1	1	1	1	1	1	1	1	1	1	1	1	1	1	1	1	1		1
1903	4	23	2	1	3	1	1	3	1	1	1	3	3	3	2	2	2	3	3	3	3	3	3	1	3	3	1	1	1	1	1	1	1	1	1	1	1	1	1	1	1	1	1	1	1	1	1		1
1904	4	24	2	1	2	3	2	4	3	3	1	2	3	3	3	3	3	3	4	4	3	3	3	3	2	2	1	1	1	3	2	1	1	1	1	1	2	1	1	1	1	1	1	1	1	1	1		1
1905	4	24	2	1	2	1	2	3	1	2	2	3	3	2	2	2	1	1	2	4	2	3	2	1	2	3	1	1	1	1	1	1	1	1	1	1	1	1	1	1	1	1	1	1	1	1	1		1
1906	4	24	2	1	2	2	1	2	1	2	1	3	4	3	3	4	4	2	1	1	2	2	3	3	4	2	1	1	1	1	1	1	1	1	1	1	1	1	1	1	1	1	1	1	1	1	1		1
1907	4	24	2	1	2	2	3	1	2	2	1	3	4	4	2	4	1	2	2	2	2	2	2	3	3	2	1	1	1	1	1	1	1	1	1	1	1	1	1	1	1	1	1	1	1	1	1		1
1908	4	24	2	1	3	3	2	1	1	2	3	3	3	3	2	3	2	2	3	3	3	1	2	4	3	2	1	2	1	1	1	1	1	1	1	1	1	1	1	1	1	1	1	1	1	1	2	1	1
1909	4	24	2	1	2	2	1	1	1	2	1	3	3	2	3	2	2	2	1	2	2	1	2	2	3	2	1	1	1	1	1	1	1	1	1	1	1	1	1	1	1	1	1	1	1	1	1		1
1910	4	24	2	1	2	2	2	3	1	3	2	3	4	3	3	3	3	3	2	3	1	1	1	3	2	2	1	1	1	1	1	1	1	1	1	1	1	1	1	1	1	1	1	1	1	1	1		2
1911	4	24	2	1	2	3	2	4	2	3	3	3	3	4	3	4	4	4	4	4	3	4	3	4	4	4	2	1	1	1	3	1	3	2	1	1	1	1	1	1	1	1	1	1	1	1	2	1	3
1912	4	24	2	1	1	2	1	2	1	2	1	2	4	1	1	2	2	2	1	1	1	1	1	2	1	1	1	1	1	1	1	1	1	1	1	1	1	1	1	1	1	1	2	1	1	1	1		1
1913	4	24	2	1	1	2	1	2	1	2	1	3	4	4	1	3	1	2	2	1	2	1	2	1	2	2	1	1	1	1	1	1	1	1	1	1	1	1	1	1	1	1	1	1	1	1	1		1
1914	4	24	2	1	1	3	1	2	1	2	1	3	4	2	4	4	3	2	2	2	2	1	2	2	2	3	1	1	1	1	1	1	1	1	1	1	1	1	1	1	1	1	1	1	1	1	3	2	3
1915	4	24	2	1	1	1	1	1	1	1	1	2	2	1	1	2	1	1	1	1	1	1	1	1	1	1	1	1	1	1	1	1	1	1	1	1	1	1	1	1	1	1	1	1	1	1	1		1
1916	4	24	2	1	3	4	3	3	3	3	3	3	3	3	3	4	4	4	4	4	4	4	4	3	3	3	2	2	1	1	1	1	2	2	1	1	2	1	1	1	2	1	1	1	1	1	1		1
1917	4	24	2	1	3	3	2	2	3	3	3	4	4	3	3	4	4	2	2	3	3	3	3	4	3	3	3	3	1	3	2	2	3	2	2	3	3	3	2	1	2	1	2	3	1	1	4	2	3
1918	4	24	2	1	1	1	1	2	1	2	1	2	3	3	3	4	3	4	4	3	3	2	1	1	2	2	1	1	1	1	1	1	1	1	1	1	3	1	2	1	1	1	1	1	1	1	1		1
1919	4	24	2	1	1	3	1	2	1	1	2	2	3	1	1	2	1	2	1	1	1	1	2	2	1	1	1	2	1	1	1	1	1	1	1	1	2	1	1	1	1	1	1	1	1	1	1		2
1920	4	24	1	1	2	3	1	2	1	3	2	3	2	3	1	3	2	3	3	3	3	2	2	3	2	3	1	2	1	3	1	1	1	1	1	1	2	1	1	3	2	1	1	1	1	1	1		1
1921	4	24	2	1	2	3	2	3	1	2	3	3	4	3	2	4	1	1	2	1	1	1	2	2	2	3	3	2	1	1	1	1	1	1	1	1	1	1	1	1	2	1	1	1	1	1	1		1
1922	4	24	2	1	1	1	1	2	1	2	1	1	2	1	2	3	3	3	3	2	1	1	1	1	1	1	1	1	1	1	1	1	1	1	1	1	1	1	1	1	1	1	1	1	1	1	4	3	3
1923	4	24	1	1	3	3	2	1	1	4	4	4	4	4	3	4	4	4	4	4	4	4	4	4	4	1	2	2	1	1	1	1	2	2	2	1	2	1	1	1	2	1	3	2	1	1	4	3	4
1924	4	24	2	1	3	1	1	2	1	3	1	3	3	3	2	3	3	2	1	3	3	1	2	2	1	2	1	1	1	1	1	1	1	1	1	1	2	1	1	1	1	1	1	1	1	1	1		2
1925	4	24	2	1	2	2	3	2	1	2	1	3	4	3	2	2	2	3	2	3	2	1	1	2	2	1	1	1	1	1	1	1	1	1	1	1	1	1	1	1	1	1	1	1	1	1	1		1
1926	4	24	2	1	3	2	2	3	1	1	1	2	3	2	3	3	3	4	4	3	4	3	2	2	3	2	1	1	1	1	1	1	1	1	1	1	1	1	1	1	1	1	1	1	1	1	1		1
1927	4	24	2	1	2	1	1	4	1	1	1	4	4	4	4	4	4	4	4	4	4	2	4	3	4	1	1	1	1	1	1	1	4	1	1	1	4	1	1	1	1	1	2	1	1	1	1		1
1928	4	24	2	1	1	1	1	2	1	1	1	3	4	2	2	2	2	1	1	1	1	1	1	2	1	1	1	1	1	1	1	1	2	1	1	1	1	1	1	1	2	1	1	1	1	1	1		1
1929	4	24	2	1	2	1	3	3	2	2	1	3	2	3	2	3	2	1	1	2	1	2	1	1	2	2	1	1	1	1	1	1	1	1	1	1	2	1	1	1	2	1	1	1	1	1	1		1
1930	4	24	2	1	3	3	3	3	2	3	2	4	4	4	3	3	3	4	3	3	2	3	2	2	3	3	2	2	1	3	1	1	2	1	1	1	2	1	1	1	1	1	1	1	1	1	1		1
1931	4	24	2	1	2	2	2	1	1	2	1	3	3	2	2	4	3	3	2	3	2	1	2	2	2	2	1	1	1	1	1	1	1	1	1	1	1	1	1	1	1	1	1	1	1	1	1		1
1932	4	24	2	1	2	3	1	3	1	2	1	3	3	3	3	3	3	2	2	2	2	2	2	3	3	3	1	2	1	1	1	1	1	1	1	1	2	1	1	1	1	1	1	1	1	1	1		1
1933	4	24	2	1	1	1	1	2	1	2	1	2	2	2	1	3	2	1	1	1	1	1	1	1	1	1	1	1	1	1	1	1	1	1	1	1	1	1	1	1	1	1	1	1	1	1	1		1
1934	4	24	2	1	2	3	2	2	2	3	2	2	3	2	3	4	3	1	1	1	3	2	3	2	2	2	1	1	1	1	1	1	1	1	1	1	1	1	1	1	2	1	1	2	1	1	1		1
1935	4	24	2	1	1	2	1	4	2	1	1	3	4	3	2	4	3	2	2	2	3	2	4	2	3	2	1	1	1	2	1	1	1	1	1	1	2	1	1	1	1	1	1	1	1	1	1		1
1936	4	24	2	1	4	4	4	4	4	4	4	4	4	4	4	4	4	4	4	4	4	4	4	4	4	4	2	1	1	1	1	1	2	1	1	1	2	1	3	1	1	1	1	1	1	1	4	3	4
1937	4	24	2	1	3	3	2	3	2	3	3	3	3	3	3	3	3	4	4	4	3	2	2	2	3	3	1	1	1	1	1	1	1	1	1	1	3	1	3	1	1	1	1	3	1	1	4	3	1
1938	4	24	2	1	1	2	2	2	2	2	1	3	3	2	2	3	2	2	3	2	3	3	3	2	3	2	1	1	1	1	1	1	1	1	1	1	1	1	1	1	1	1	1	1	1	1	1		1
1939	4	24	2	1	2	3	2	3	1	2	1	3	3	2	3	4	2	1	1	2	2	2	2	1	1	2	1	1	1	1	1	1	1	1	1	1	2	1	2	1	1	1	1	1	1	1	1		1
1940	4	24	2	1	1	2	3	2	2	3	1	4	3	3	3	4	3	2	2	3	3	3	2	2	3	2	1	1	1	1	1	1	1	1	1	1	1	1	1	1	1	1	1	1	1	1	1		1
1941	4	24	2	1	2	3	1	2	1	2	1	4	4	3	4	2	3	4	4	4	3	1	3	1	1	1	1	2	1	1	1	1	1	2	1	1	3	1	3	1	1	1	1	1	1	1	1		1
1942	4	24	2	1	3	3	2	2	1	2	1	3	3	2	2	2	2	1	1	1	2	2	2	2	2	2	1	1	1	1	1	1	1	1	1	1	1	1	1	1	1	1	1	1	1	1	1		1
1943	4	24	2	1	2	1	3	4	1	1	1	3	4	3	2	3	2	1	1	1	3	3	3	3	3	2	2	1	1	1	1	1	1	1	1	1	1	1	1	1	1	1	1	1	1	1	1		1
1944	4	24	1	1	2	2	2	1	1	2	1	2	2	2	1	2	2	1	2	3	2	2	2	2	1	1	2	2	1	1	1	1	1	1	1	1	1	1	1	1	1	1	1	1	1	1	1		1
1945	4	24	2	1	1	1	1	1	1	1	1	1	2	1	1	1	1	1	1	1	1	1	1	1	1	1	1	1	1	1	1	1	1	1	1	1	1	1	1	1	1	1	1	1	1	1	1		1
1946	4	24	1	1	1	1	1	2	1	2	1	2	2	2	3	2	1	1	1	1	3	2	1	1	1	1	1	1	1	1	1	1	1	1	1	1	1	1	1	1	1	1	1	1	1	1	1		1
1947	4	24	1	1	4	3	3	4	2	3	2	4	3	3	2	4	4	4	4	4	3	2	3	3	3	3	1	1	1	2	1	1	1	2	1	1	1	1	1	1	1	1	1	1	1	1	1		1
1948	4	24	2	1	1	1	1	1	1	1	1	2	3	2	1	2	1	1	1	1	1	1	1	1	1	1	1	2	1	1	1	1	1	1	1	1	1	1	1	1	1	1	1	1	1	1	1		1
1949	4	24	2	1	2	2	2	2	1	3	1	3	2	3	2	2	2	3	4	4	2	1	1	2	2	2	1	2	1	1	1	1	1	1	1	1	1	1	1	1	1	1	1	1	1	1	1		1
1950	4	24	2	1	1	1	2	1	1	1	1	4	4	4	1	4	4	4	1	4	1	1	1	1	1	1	1	2	1	2	1	1	1	1	1	1	4	1	2	1	1	2	1	1	1	1	1		1
1951	4	24	2	1	1	3	1	4	1	2	1	3	3	3	3	4	4	4	4	3	4	4	3	4	4	2	1	1	1	1	1	1	1	1	1	1	3	1	2	1	5	1	1	1	1	1	1		1
1952	4	24	2	1	1	3	1	2	1	2	1	3	4	1	3	3	4	3	3	3	4	4	4	2	3	2	1	1	1	1	1	1	1	1	1	1	1	1	1	1	1	1	1	1	1	1	1		1
1953	4	24	2	1	3	4	2	3	3	2	3	4	3	4	2	3	4	3	4	4	4	4	4	4	3	2	1	2	2	2	1	1	2	1	1	1	4	1	3	1	2	2	2	4	2	1	4	3	4
1954	4	24	2	1	2	3	4	4	2	4	2	4	4	2	3	3	3	4	3	4	4	1	3	3	4	2	1	2	1	1	1	1	1	1	1	1	1	1	1	1	1	1	1	1	1	1	1		1
1955	4	25	2	1	2	1	2	2	3	3	2	4	4	4	2	4	2	2	2	4	4	4	4	4	4	4	1	1	1	1	1	1	1	1	1	1	1	1	1	1	1	1	1	1	1	1	1		1
1956	4	25	1	1	1	2	2	2	2	1	1	2	2	2	2	2	2	2	1	2	1	1	2	2	2	2	1	1	1	1	1	1	1	1	1	1	1	1	1	1	1	1	1	1	1	1	1		1
1957	4	25	2	1	2	2	2	3	1	2	2	3	3	3	2	3	2	3	1	2	2	3	3	3	2	3	1	2	1	1	1	1	2	3	1	1	3	1	1	1	2	1	1	1	1	1	1		1
1958	4	25	2	1	1	3	1	4	1	1	1	4	3	3	3	3	4	4	1	4	1	1	3	1	1	4	1	1	1	1	2	1	1	1	1	1	1	1	1	1	2	1	2	1	1	1	1		1
1959	4	25	2	1	2	1	2	1	2	2	1	3	2	2	2	2	2	1	2	2	2	2	2	1	2	2	1	1	1	1	1	1	1	1	1	1	1	1	1	1	1	1	1	1	1	1	1		1
1960	4	25	2	1	2	2	2	3	1	2	2	3	4	4	4	4	4	3	3	4	4	3	4	2	3	3	1	1	1	1	1	1	1	1	1	1	1	1	1	1	1	1	1	1	1	1	1		1
1961	4	25	2	1	1	2	1	1	1	2	1	3	3	3	2	2	1	1	1	3	2	1	1	2	2	1	1	1	1	1	1	1	1	1	1	1	2	1	1	1	1	1	1	1	1	1	1		1
1962	4	25	2	1	1	1	2	2	1	1	1	3	3	2	2	3	2	2	3	3	1	2	2	2	3	1	1	1	1	1	1	1	1	1	1	1	1	1	1	1	1	1	1	1	1	1	1		1
1963	4	25	1	1	2	3	2	4	2	2	3	3	4	3	4	4	4	4	4	4	4	4	4	4	4	4	1	1	1	2	1	1	1	1	1	1	1	1	1	1	1	1	1	1	1	1	2	1	1
1964	4	25	1	1	2	3	2	3	2	2	2	3	3	3	3	3	2	3	2	3	2	2	2	3	2	2	1	1	1	2	1	1	1	2	1	1	1	1	1	1	2	1	1	1	1	1	3	2	1
1965	4	25	2	1	2	3	1	4	2	2	2	3	4	2	4	2	2	3	3	3	3	2	3	2	3	2	2	3	1	2	2	1	1	3	1	1	2	1	1	1	1	2	1	2	1	1	2	1	1
1966	4	25	2	1	2	3	2	2	1	2	3	3	3	2	3	4	4	3	3	4	4	3	2	3	2	2	1	1	1	2	1	1	1	1	1	1	2	1	1	1	2	1	1	1	1	1	1		1
1967	4	25	2	1	2	4	3	2	1	3	2	3	2	4	1	4	3	3	4	2	3	2	2	3	3	2	1	1	2	3	2	1	1	1	1	1	3	1	1	1	1	1	1	1	1	1	3	2	4
1968	4	25	2	1	1	2	1	1	2	2	1	3	2	2	2	2	2	2	2	2	1	1	1	2	1	1	1	1	1	1	1	1	1	1	1	1	1	1	2	1	1	2	1	2	1	1	1		1
1969	4	25	1	1	1	1	1	1	1	1	1	2	3	1	1	3	1	1	1	1	1	1	1	1	1	1	1	1	1	2	1	1	1	1	1	1	1	1	1	1	1	1	1	1	1	1	1		1
1970	4	25	1	1	1	2	1	2	1	2	1	3	3	4	2	3	3	3	3	3	1	2	2	2	2	2	1	1	1	1	1	1	1	1	1	1	1	1	1	1	2	1	1	1	1	1	1		1
1971	4	25	1	1	2	2	2	2	2	2	2	3	3	2	2	3	3	2	3	2	3	2	2	2	3	2	3	3	1	1	1	1	1	1	1	1	1	1	1	1	1	1	1	1	1	1	1		1
1972	4	25	2	1	3	3	3	2	2	2	2	3	2	2	3	2	4	4	3	3	3	3	3	3	3	3	1	1	1	1	1	1	1	1	1	1	1	1	1	1	2	1	1	1	1	1	1		1
1973	4	25	2	1	2	3	2	3	1	2	2	3	3	3	3	3	3	2	3	3	2	2	3	3	3	2	1	1	1	2	1	1	1	1	1	1	1	1	1	1	1	1	1	1	1	1	1		1
1974	4	25	2	1	1	1	1	1	1	2	1	2	2	1	1	1	1	1	1	1	1	1	1	1	1	1	1	1	1	1	1	1	1	1	1	1	1	1	1	1	1	1	1	1	1	1	1		1
1975	4	25	2	1	2	2	2	1	1	3	1	3	2	3	2	2	2	1	1	1	1	1	3	2	1	2	1	1	1	1	1	1	1	1	1	1	1	1	1	1	1	1	1	1	1	1	1		1
1976	4	25	1	1	1	1	1	3	1	3	1	4	3	3	2	2	2	1	1	1	1	1	2	1	1	1	1	1	1	1	1	1	1	1	1	1	1	1	1	1	1	1	1	1	1	1	1		1
1977	4	25	2	1	2	2	2	2	1	2	2	3	4	3	3	3	3	2	2	2	2	1	3	4	3	2	1	1	1	1	1	1	1	1	1	1	1	1	1	1	1	1	1	1	1	1	1		1
1978	4	25	2	1	1	2	3	1	1	2	2	2	3	3	2	3	3	2	2	2	3	3	2	3	2	2	1	2	1	2	2	1	2	2	1	1	2	1	1	1	1	2	1	2	1	1	1		1
1979	4	25	2	1	1	1	1	2	1	2	1	4	3	3	1	3	3	2	2	2	1	1	2	1	1	1	1	1	1	1	1	1	1	1	1	1	1	1	1	1	1	1	1	1	1	1	1		1
1980	4	25	2	1	2	2	3	4	1	2	1	3	3	3	3	4	4	4	4	4	3	2	3	3	3	1	1	4	1	1	1	1	1	1	1	1	1	1	1	1	1	1	1	1	1	1	1		2
1981	4	25	2	1	1	2	1	2	2	1	1	3	3	1	1	1	1	1	1	1	2	1	3	1	2	2	1	1	1	1	1	1	1	1	1	1	1	1	1	1	1	1	1	1	1	1	1		1
1982	4	25	1	1	3	2	2	2	3	2	3	3	3	4	2	2	2	2	2	4	4	3	3	3	3	2	1	2	1	1	1	1	1	1	1	1	1	1	2	1	1	1	1	1	1	1	1		1
1983	4	25	2	1	2	1	1	1	1	2	1	4	4	2	2	3	3	2	2	1	2	1	2	1	2	1	1	1	1	1	1	1	1	1	1	1	1	1	1	1	1	1	1	1	1	1	1		1
1984	4	25	2	1	1	2	2	2	1	2	2	2	3	2	1	3	2	2	2	2	3	3	2	2	3	2	1	2	1	1	1	1	1	2	1	1	1	1	2	1	2	1	1	1	1	1	1		1
1985	4	25	2	1	3	1	1	3	2	3	3	3	3	4	3	4	4	4	4	4	1	1	4	4	4	2	1	1	1	3	1	1	2	3	1	1	1	1	3	1	1	1	1	2	1	1	1		1
1986	4	25	2	1	2	2	2	1	1	1	1	2	1	2	1	2	2	1	1	1	1	1	1	2	2	1	1	2	1	1	1	1	1	2	1	1	2	1	1	1	1	1	1	1	1	1	1		1
1987	4	25	1	1	3	2	1	3	2	2	3	3	4	4	4	4	4	3	3	3	3	4	4	4	4	3	1	3	1	1	2	1	1	1	1	1	1	1	1	1	1	2	1	1	1	2	1		1
1988	4	25	2	1	2	3	4	1	1	2	2	4	4	4	4	4	4	3	3	4	1	1	4	4	4	2	1	1	1	2	1	1	2	1	1	1	3	1	1	1	1	1	2	2	1	1	2	2	3
1989	4	25	2	1	1	1	1	4	1	1	1	2	4	3	3	4	2	4	4	4	1	1	2	1	1	3	1	1	1	1	1	1	1	1	1	1	1	1	1	1	2	1	1	2	1	1	1		1
1990	4	25	1	1	1	1	1	1	1	1	1	2	2	1	1	1	1	1	1	1	1	1	1	1	1	1	1	1	1	1	1	1	1	1	1	1	1	1	1	1	1	1	1	1	1	1	1		1
1991	4	25	2	1	3	3	3	4	2	4	3	3	4	3	4	3	3	4	4	3	4	3	2	2	2	3	1	1	1	1	1	1	1	1	1	1	1	1	3	1	2	1	1	1	1	1	1		1
1992	4	25	2	1	1	2	2	3	1	1	3	3	3	1	1	2	1	2	1	1	2	1	3	1	1	2	1	1	1	1	1	1	1	1	1	1	1	1	1	1	1	1	1	1	1	1	1		1
1993	4	25	2	1	2	2	2	3	2	2	2	2	3	2	3	3	3	2	2	2	2	3	2	2	2	2	1	1	1	1	1	1	1	1	1	1	2	1	1	1	1	1	1	1	1	1	1		1
1994	4	25	2	1	2	4	4	4	1	1	3	4	4	3	3	4	4	4	4	4	4	3	3	1	1	3	1	1	1	1	1	1	1	1	1	1	1	1	1	1	1	1	1	1	1	1	1		1
1995	4	25	1	1	3	2	3	4	2	4	2	4	4	2	3	4	4	2	2	3	1	2	2	3	2	2	2	1	1	2	1	1	1	2	1	1	1	1	2	2	2	1	2	2	1	1	1		1
1996	4	25	1	1	1	1	1	1	1	1	1	3	3	2	1	1	1	1	1	1	1	1	1	1	1	1	2	1	1	1	1	1	1	1	1	1	1	1	1	1	1	1	1	1	1	1	1		1
1997	4	25	2	1	1	3	1	3	1	1	1	2	3	1	1	2	1	1	1	4	1	1	1	2	1	1	1	1	1	1	1	1	1	1	1	1	1	1	1	1	1	1	1	1	1	1	4	2	1
1998	4	25	2	1	3	3	1	2	1	2	3	4	4	3	1	4	2	1	3	3	4	4	3	3	3	3	1	1	1	1	1	1	1	1	1	1	1	1	1	1	1	1	1	1	1	1	1		1
1999	4	25	2	1	1	1	3	3	1	1	1	3	4	1	1	4	1	2	2	1	2	3	2	1	2	1	2	2	1	1	1	1	1	1	1	1	1	1	1	1	1	1	1	2	1	1	1		1
[truncated: 12,038 more rows]
[truncated: 83 more columns]
